# Supplementary material for: Functional expression of a Mo-dependent formate dehydrogenase in Escherichia coli under aerobic conditions
Source: PLoS One. 2025 Oct 29;20(10):e0334613. doi: 10.1371/journal.pone.0334613 (PMC12571268; doi:10.1371/journal.pone.0334613)
Supplement: S2 File — (XLSX) [file pone.0334613.s002.xlsx]

## Sheet: Table 2
	Table 2. Quantitative PCR data
	G6435	rt 46	fds	panB	mean fds	mean panB	panB-fds	Mean	SD
	fds G	pur	15.85	23.88	15.875	23.67	7.795	7.57	0.191616
			15.9	23.46
		1/3	17.58	25.22	17.58	25.21	7.63
		1/3 fdsG	17.58	25.2
		1/9	19.17	26.84	19.165	26.68	7.515
		1/9 fdsG	19.16	26.52
		1/27	20.86	28.21	20.775	28.115	7.34
		1/27 fdsG	20.69	28.02
	fds A	pur	16.59	23.88	16.615	23.67	7.055	6.755	0.281987
		pur fdsA	16.64	23.46
		1/3	18.22	25.22	18.3	25.21	6.91
		1/3 fdsA	18.38	25.2
		1/9	20	26.84	20.05	26.68	6.63
		1/9 fdsA	20.1	26.52
		1/27	21.8	28.21	21.69	28.115	6.425
		1/27 fdsA	21.58	28.02
	fds D	pur	18.9	23.88	18.91	23.67	4.76	4.70833	0.0583809
		pur fdsD	18.92	23.46
		1/3	20.54	25.22	20.49	25.21	4.72
		1/3 fdsD	20.44	25.2
		1/9	21.92	26.84	22.035	26.68	4.645
		1/9 fdsD	22.15	26.52
		1/27		28.21	0
		1/27 fdsD		28.02
	G5663	rt 12	fds	panb	mean fds	mean panB	panB-fds	Mean	SD
	fds G	pur	12.59	22.31	12.635	22.325	9.69	9.45	0.317831
			12.68	22.34
		1/3	14.31	23.91	14.925	23.92	8.995
		1/3 fdsG	15.54	23.93
		1/9	15.85	25.49	15.865	25.51	9.645
		1/9 fdsG	15.88	25.53
		1/27	17.45	26.94	17.495	26.965	9.47
		1/27 fdsG	17.54	26.99
	fds A	pur	13.58	22.31	13.635	22.325	8.69	8.7775	0.0670199
		pur fdsA	13.69	22.34
		1/3	15.09	23.91	15.09	23.92	8.83
		1/3 fdsA	15.09	23.93
		1/9	16.69	25.49	16.75	25.51	8.76
		1/9 fdsA	16.81	25.53
		1/27	18.09	26.94	18.135	26.965	8.83
		1/27 fdsA	18.18	26.99
	fds D	pur	15.89	22.31	15.99	22.325	6.335	6.2375	0.0907836
		pur fdsD	16.09	22.34
		1/3	17.59	23.91	17.64	23.92	6.28
		1/3 fdsD	17.69	23.93
		1/9	19.25	25.49	19.3	25.51	6.21
		1/9 fdsD	19.35	25.53
		1/27	20.83	26.94	20.84	26.965	6.125
		1/27 fdsD	20.85	26.99
	G5823	rt 13	fds	panB	mean fds	mean panB	panB-fds	Mean	SD
	fds G	pur	11.74	20.72	11.76	20.72	8.96	8.7775	0.130544
			11.78	20.72
		1/3	13.56	22.32	13.59	22.36	8.77
		1/3 fdsG	13.62	22.4
		1/9	15.27	23.86	15.27	23.925	8.655
		1/9 fdsG	15.27	23.99
		1/27	16.93	25.43	16.765	25.49	8.725
		1/27 fdsG	16.6	25.55
	fds A	pur	12.56	20.72	12.545	20.72	8.175	8.13125	0.172982
		pur fdsA	12.53	20.72
		1/3	14.18	22.32	14.165	22.36	8.195
		1/3 fdsA	14.15	22.4
		1/9	15.62	23.86	16.045	23.925	7.88
		1/9 fdsA	16.47	23.99
		1/27	17.27	25.43	17.215	25.49	8.275
		1/27 fdsA	17.16	25.55
	fds D	pur	16.27	20.72	16.395	20.72	4.325	4.32625	0.0368273
		pur fdsD	16.52	20.72
		1/3	17.86	22.32	17.99	22.36	4.37
		1/3 fdsD	18.12	22.4
		1/9	19.65	23.86	19.645	23.925	4.28
		1/9 fdsD	19.64	23.99
		1/27	21.16	25.43	21.16	25.49	4.33
		1/27 fdsD	21.16	25.55

## Sheet: Fig.1
	Figure 1. Plate reader growth curves
		Raw data (OD600nm)												Raw data-blank (0,07)
	replicate	1	2	3	1	2	3	1	2	3	1	2	3	1	2	3	1	2	3	1	2	3	1	2	3				AVG OD 600nm				STD
	Srain	G5663	G5663	G5663	G5663	G5663	G5663	G5663	G5663	G5663	G5663	G5663	G5663	G5663	G5663	G5663	G5663	G5663	G5663	G5663	G5663	G5663	G5663	G5663	G5663			Srain	G5663	G5663	G5663	G5663	G5663	G5663	G5663	G5663
	Media	acetate pyruvate	acetate pyruvate	acetate pyruvate	acetate pyruvate formate	acetate pyruvate formate	acetate pyruvate formate	acetate formate	acetate formate	acetate formate	pyruvate formate	pyruvate formate	pyruvate formate	acetate pyruvate	acetate pyruvate	acetate pyruvate	acetate pyruvate formate	acetate pyruvate formate	acetate pyruvate formate	acetate formate	acetate formate	acetate formate	pyruvate formate	pyruvate formate	pyruvate formate			Media	acetate pyruvate	acetate pyruvate formate	acetate formate	pyruvate formate	acetate pyruvate	acetate pyruvate formate	acetate formate	pyruvate formate
Time (h)	0	0.086	0.087	0.086	0.085	0.086	0.089	0.09	0.088	0.088	0.088	0.088	0.087	0.016	0.017	0.016	0.015	0.016	0.019	0.02	0.018	0.018	0.018	0.018	0.017		Time (h)	0	0.0163333	0.0166667	0.0186667	0.0176667	0.00057735	0.00208167	0.0011547	0.00057735
	1	0.081	0.081	0.08075	0.08	0.0805	0.08375	0.08525	0.082	0.08125	0.08125	0.081	0.0805	0.011	0.011	0.01075	0.01	0.0105	0.01375	0.01525	0.012	0.01125	0.01125	0.011	0.0105			1	0.0109167	0.0114167	0.0128333	0.0109167	0.000144338	0.00203613	0.00212623	0.000381881
	2	0.081	0.08125	0.08125	0.08025	0.08125	0.08475	0.0865	0.08275	0.082	0.08175	0.08125	0.08125	0.011	0.01125	0.01125	0.01025	0.01125	0.01475	0.0165	0.01275	0.012	0.01175	0.01125	0.01125			2	0.0111667	0.0120833	0.01375	0.0114167	0.000144338	0.00236291	0.00241091	0.000288675
	3	0.081	0.0815	0.081	0.08075	0.0815	0.08575	0.08725	0.0835	0.08275	0.0825	0.08175	0.0815	0.011	0.0115	0.011	0.01075	0.0115	0.01575	0.01725	0.0135	0.01275	0.0125	0.01175	0.0115			3	0.0111667	0.0126667	0.0145	0.0119167	0.000288675	0.00269645	0.00241091	0.000520416
	4	0.081	0.081	0.081	0.081	0.082	0.08625	0.0875	0.08425	0.08325	0.08275	0.0825	0.08175	0.011	0.011	0.011	0.011	0.012	0.01625	0.0175	0.01425	0.01325	0.01275	0.0125	0.01175			4	0.011	0.0130833	0.015	0.0123333	0	0.00278762	0.00222205	0.000520416
	5	0.081	0.08125	0.081	0.081	0.0825	0.08675	0.088	0.08475	0.0835	0.08325	0.08275	0.082	0.011	0.01125	0.011	0.011	0.0125	0.01675	0.018	0.01475	0.0135	0.01325	0.01275	0.012			5	0.0110833	0.0134167	0.0154167	0.0126667	0.000144338	0.00298259	0.00232289	0.000629153
	6	0.081	0.081	0.081	0.08125	0.08275	0.08725	0.08875	0.085	0.084	0.08375	0.08325	0.08275	0.011	0.011	0.011	0.01125	0.01275	0.01725	0.01875	0.015	0.014	0.01375	0.01325	0.01275			6	0.011	0.01375	0.0159167	0.01325	0	0.0031225	0.00250416	0.0005
	7	0.081	0.081	0.081	0.082	0.083	0.088	0.0895	0.08575	0.085	0.08425	0.08375	0.08325	0.011	0.011	0.011	0.012	0.013	0.018	0.0195	0.01575	0.015	0.01425	0.01375	0.01325			7	0.011	0.0143333	0.01675	0.01375	0	0.00321455	0.00241091	0.0005
	8	0.08125	0.08125	0.08125	0.08275	0.08425	0.0885	0.09075	0.08725	0.086	0.0855	0.085	0.0845	0.01125	0.01125	0.01125	0.01275	0.01425	0.0185	0.02075	0.01725	0.016	0.0155	0.015	0.0145			8	0.01125	0.0151667	0.018	0.015	0	0.00298259	0.00246221	0.0005
	9	0.08125	0.0815	0.081	0.08325	0.08425	0.089	0.0915	0.087	0.08625	0.0855	0.08525	0.08425	0.01125	0.0115	0.011	0.01325	0.01425	0.019	0.0215	0.017	0.01625	0.0155	0.01525	0.01425			9	0.01125	0.0155	0.01825	0.015	0.00025	0.00307205	0.00283945	0.000661438
	10	0.08125	0.081	0.081	0.08325	0.085	0.08925	0.0915	0.087	0.08625	0.08575	0.08525	0.085	0.01125	0.011	0.011	0.01325	0.015	0.01925	0.0215	0.017	0.01625	0.01575	0.01525	0.015			10	0.0110833	0.0158333	0.01825	0.0153333	0.000144338	0.00308558	0.00283945	0.000381881
	11	0.08125	0.08125	0.081	0.08425	0.0855	0.09	0.09275	0.0885	0.08775	0.0865	0.08625	0.08525	0.01125	0.01125	0.011	0.01425	0.0155	0.02	0.02275	0.0185	0.01775	0.0165	0.01625	0.01525			11	0.0111667	0.0165833	0.0196667	0.016	0.000144338	0.00302421	0.00269645	0.000661438
	12	0.08175	0.08175	0.081	0.08475	0.08625	0.091	0.094	0.08975	0.08875	0.08725	0.08675	0.08625	0.01175	0.01175	0.011	0.01475	0.01625	0.021	0.024	0.01975	0.01875	0.01725	0.01675	0.01625			12	0.0115	0.0173333	0.0208333	0.01675	0.000433013	0.0032628	0.00278762	0.0005
	13	0.0815	0.0815	0.08125	0.08525	0.087	0.091	0.09475	0.09075	0.0895	0.0875	0.08725	0.0865	0.0115	0.0115	0.01125	0.01525	0.017	0.021	0.02475	0.02075	0.0195	0.0175	0.01725	0.0165			13	0.0114167	0.01775	0.0216667	0.0170833	0.000144338	0.00294746	0.00274241	0.000520416
	14	0.08175	0.082	0.08125	0.086	0.08775	0.092	0.09625	0.092	0.091	0.0885	0.08825	0.08775	0.01175	0.012	0.01125	0.016	0.01775	0.022	0.02625	0.022	0.021	0.0185	0.01825	0.01775			14	0.0116667	0.0185833	0.0230833	0.0181667	0.000381881	0.00308558	0.00278762	0.000381881
	15	0.08175	0.08175	0.08125	0.08625	0.08825	0.0925	0.0975	0.094	0.093	0.089	0.0885	0.08825	0.01175	0.01175	0.01125	0.01625	0.01825	0.0225	0.0275	0.024	0.023	0.019	0.0185	0.01825			15	0.0115833	0.019	0.0248333	0.0185833	0.000288675	0.00319179	0.00236291	0.000381881
	16	0.082	0.082	0.082	0.08775	0.089	0.09375	0.09925	0.09575	0.09475	0.0895	0.08925	0.08875	0.012	0.012	0.012	0.01775	0.019	0.02375	0.02925	0.02575	0.02475	0.0195	0.01925	0.01875			16	0.012	0.0201667	0.0265833	0.0191667	0	0.00316557	0.00236291	0.000381881
	17	0.08225	0.08225	0.08175	0.089	0.09075	0.09425	0.101	0.09825	0.09725	0.09075	0.09075	0.08975	0.01225	0.01225	0.01175	0.019	0.02075	0.02425	0.031	0.02825	0.02725	0.02075	0.02075	0.01975			17	0.0120833	0.0213333	0.0288333	0.0204167	0.000288675	0.00267317	0.00194186	0.00057735
	18	0.08225	0.082	0.082	0.08925	0.0905	0.0945	0.1015	0.09775	0.09675	0.09075	0.09075	0.09	0.01225	0.012	0.012	0.01925	0.0205	0.0245	0.0315	0.02775	0.02675	0.02075	0.02075	0.02			18	0.0120833	0.0214167	0.0286667	0.0205	0.000144338	0.00274241	0.00250416	0.000433013
	19	0.08225	0.0825	0.082	0.09075	0.092	0.09625	0.10425	0.10125	0.1	0.09175	0.09175	0.09075	0.01225	0.0125	0.012	0.02075	0.022	0.02625	0.03425	0.03125	0.03	0.02175	0.02175	0.02075			19	0.01225	0.023	0.0318333	0.0214167	0.00025	0.00288314	0.00218422	0.00057735
	20	0.08225	0.0825	0.08225	0.09125	0.09275	0.09625	0.10525	0.10175	0.10075	0.09225	0.0925	0.0915	0.01225	0.0125	0.01225	0.02125	0.02275	0.02625	0.03525	0.03175	0.03075	0.02225	0.0225	0.0215			20	0.0123333	0.0234167	0.0325833	0.0220833	0.000144338	0.0025658	0.00236291	0.000520416
	21	0.0825	0.08275	0.082	0.09225	0.0935	0.0975	0.10825	0.1045	0.103	0.0925	0.093	0.09225	0.0125	0.01275	0.012	0.02225	0.0235	0.0275	0.03825	0.0345	0.033	0.0225	0.023	0.02225			21	0.0124167	0.0244167	0.03525	0.0225833	0.000381881	0.00274241	0.00270416	0.000381881
	22	0.08225	0.0825	0.08225	0.09375	0.0945	0.09825	0.11	0.10825	0.10625	0.09325	0.0935	0.0925	0.01225	0.0125	0.01225	0.02375	0.0245	0.02825	0.04	0.03825	0.03625	0.02325	0.0235	0.0225			22	0.0123333	0.0255	0.0381667	0.0230833	0.000144338	0.00241091	0.00187639	0.000520416
	23	0.08225	0.0825	0.082	0.094	0.0955	0.099	0.113	0.10925	0.108	0.093	0.094	0.093	0.01225	0.0125	0.012	0.024	0.0255	0.029	0.043	0.03925	0.038	0.023	0.024	0.023			23	0.01225	0.0261667	0.0400833	0.0233333	0.00025	0.0025658	0.00260208	0.00057735
	24	0.083	0.083	0.0825	0.096	0.097	0.1005	0.11425	0.11025	0.109	0.09425	0.095	0.094	0.013	0.013	0.0125	0.026	0.027	0.0305	0.04425	0.04025	0.039	0.02425	0.025	0.024			24	0.0128333	0.0278333	0.0411667	0.0244167	0.000288675	0.00236291	0.00274241	0.000520416
	25	0.083	0.083	0.083	0.09675	0.098	0.10125	0.1165	0.11225	0.11025	0.09475	0.09575	0.095	0.013	0.013	0.013	0.02675	0.028	0.03125	0.0465	0.04225	0.04025	0.02475	0.02575	0.025			25	0.013	0.0286667	0.043	0.0251667	0	0.00232289	0.00319179	0.000520416
	26	0.083	0.083	0.08275	0.0975	0.09825	0.10225	0.1205	0.115	0.11275	0.09525	0.09625	0.09525	0.013	0.013	0.01275	0.0275	0.02825	0.03225	0.0505	0.045	0.04275	0.02525	0.02625	0.02525			26	0.0129167	0.0293333	0.0460833	0.0255833	0.000144338	0.00255359	0.00398696	0.00057735
	27	0.083	0.083	0.083	0.09825	0.09875	0.1025	0.1215	0.11575	0.11425	0.0955	0.09675	0.09575	0.013	0.013	0.013	0.02825	0.02875	0.0325	0.0515	0.04575	0.04425	0.0255	0.02675	0.02575			27	0.013	0.0298333	0.0471667	0.026	0	0.00232289	0.00382699	0.000661438
	28	0.083	0.083	0.08275	0.09825	0.09875	0.10325	0.1225	0.11775	0.116	0.0955	0.096	0.09525	0.013	0.013	0.01275	0.02825	0.02875	0.03325	0.0525	0.04775	0.046	0.0255	0.026	0.02525			28	0.0129167	0.0300833	0.04875	0.0255833	0.000144338	0.00275379	0.00336341	0.000381881
	29	0.083	0.083	0.083	0.09875	0.09975	0.104	0.12575	0.12025	0.119	0.09625	0.09725	0.0965	0.013	0.013	0.013	0.02875	0.02975	0.034	0.05575	0.05025	0.049	0.02625	0.02725	0.0265			29	0.013	0.0308333	0.0516667	0.0266667	0	0.00278762	0.00359108	0.000520416
	30	0.083	0.083	0.083	0.09975	0.10125	0.10525	0.13025	0.1225	0.122	0.09675	0.09825	0.09775	0.013	0.013	0.013	0.02975	0.03125	0.03525	0.06025	0.0525	0.052	0.02675	0.02825	0.02775			30	0.013	0.0320833	0.0549167	0.0275833	0	0.00284312	0.00462556	0.000763763
	31	0.0835	0.08325	0.08325	0.09925	0.1005	0.10525	0.1315	0.12275	0.12175	0.0965	0.098	0.09775	0.0135	0.01325	0.01325	0.02925	0.0305	0.03525	0.0615	0.05275	0.05175	0.0265	0.028	0.02775			31	0.0133333	0.0316667	0.0553333	0.0274167	0.000144338	0.00316557	0.00536385	0.000803638
	32	0.08375	0.0835	0.08325	0.1015	0.1025	0.10775	0.13575	0.12825	0.12675	0.09775	0.0985	0.09825	0.01375	0.0135	0.01325	0.0315	0.0325	0.03775	0.06575	0.05825	0.05675	0.02775	0.0285	0.02825			32	0.0135	0.0339167	0.06025	0.0281667	0.00025	0.00335721	0.00482183	0.000381881
	33	0.084	0.084	0.0835	0.105	0.106	0.1095	0.14125	0.13225	0.131	0.09975	0.1005	0.10025	0.014	0.014	0.0135	0.035	0.036	0.0395	0.07125	0.06225	0.061	0.02975	0.0305	0.03025			33	0.0138333	0.0368333	0.0648333	0.0301667	0.000288675	0.00236291	0.00559203	0.000381881
	34	0.084	0.084	0.08375	0.105	0.104	0.10875	0.1415	0.132	0.131	0.09875	0.10075	0.10075	0.014	0.014	0.01375	0.035	0.034	0.03875	0.0715	0.062	0.061	0.02875	0.03075	0.03075			34	0.0139167	0.0359167	0.0648333	0.0300833	0.000144338	0.00250416	0.00579511	0.0011547
	35	0.084	0.084	0.08375	0.10625	0.10725	0.11125	0.14475	0.13725	0.13575	0.10025	0.10125	0.10175	0.014	0.014	0.01375	0.03625	0.03725	0.04125	0.07475	0.06725	0.06575	0.03025	0.03125	0.03175			35	0.0139167	0.03825	0.06925	0.0310833	0.000144338	0.00264575	0.00482183	0.000763763
	36	0.08425	0.08425	0.084	0.10875	0.1075	0.11175	0.149	0.14075	0.1395	0.101	0.10275	0.103	0.01425	0.01425	0.014	0.03875	0.0375	0.04175	0.079	0.07075	0.0695	0.031	0.03275	0.033			36	0.0141667	0.0393333	0.0730833	0.03225	0.000144338	0.00218422	0.00516196	0.00108972
	37	0.08425	0.084	0.084	0.10975	0.108	0.1135	0.151	0.1435	0.1425	0.102	0.1035	0.104	0.01425	0.014	0.014	0.03975	0.038	0.0435	0.081	0.0735	0.0725	0.032	0.0335	0.034			37	0.0140833	0.0404167	0.0756667	0.0331667	0.000144338	0.00280995	0.00464579	0.00104083
	38	0.08425	0.08425	0.084	0.1115	0.11025	0.11575	0.143	0.14625	0.14475	0.1035	0.10575	0.10575	0.01425	0.01425	0.014	0.0415	0.04025	0.04575	0.073	0.07625	0.07475	0.0335	0.03575	0.03575			38	0.0141667	0.0425	0.0746667	0.035	0.000144338	0.00288314	0.0016266	0.00129904
	39	0.08425	0.08425	0.084	0.11225	0.11075	0.11775	0.14475	0.149	0.149	0.103	0.1055	0.10625	0.01425	0.01425	0.014	0.04225	0.04075	0.04775	0.07475	0.079	0.079	0.033	0.0355	0.03625			39	0.0141667	0.0435833	0.0775833	0.0349167	0.000144338	0.00368556	0.00245374	0.00170171
	40	0.0845	0.08425	0.084	0.11025	0.1105	0.1195	0.145	0.15275	0.15275	0.102	0.103	0.10325	0.0145	0.01425	0.014	0.04025	0.0405	0.0495	0.075	0.08275	0.08275	0.032	0.033	0.03325			40	0.01425	0.0434167	0.0801667	0.03275	0.00025	0.0052698	0.00447446	0.000661438
	41	0.0845	0.08425	0.084	0.11125	0.1125	0.12125	0.13875	0.1515	0.1515	0.104	0.105	0.10475	0.0145	0.01425	0.014	0.04125	0.0425	0.05125	0.06875	0.0815	0.0815	0.034	0.035	0.03475			41	0.01425	0.045	0.07725	0.0345833	0.00025	0.00544862	0.00736122	0.000520416
	42	0.085	0.085	0.0845	0.1145	0.1165	0.12475	0.13925	0.15475	0.153	0.1075	0.1085	0.1085	0.015	0.015	0.0145	0.0445	0.0465	0.05475	0.06925	0.08475	0.083	0.0375	0.0385	0.0385			42	0.0148333	0.0485833	0.079	0.0381667	0.000288675	0.00543331	0.00848896	0.00057735
	43	0.085	0.085	0.08475	0.12125	0.11775	0.13025	0.14375	0.15725	0.1575	0.11025	0.11325	0.11325	0.015	0.015	0.01475	0.05125	0.04775	0.06025	0.07375	0.08725	0.0875	0.04025	0.04325	0.04325			43	0.0149167	0.0530833	0.0828333	0.04225	0.000144338	0.00644851	0.00786739	0.00173205
	44	0.085	0.085	0.0845	0.12175	0.1205	0.131	0.1455	0.1595	0.15625	0.11025	0.114	0.113	0.015	0.015	0.0145	0.05175	0.0505	0.061	0.0755	0.0895	0.08625	0.04025	0.044	0.043			44	0.0148333	0.0544167	0.08375	0.0424167	0.000288675	0.00573549	0.00732718	0.00194186
	45	0.085	0.085	0.085	0.121	0.12525	0.13725	0.13925	0.15275	0.143	0.11125	0.11325	0.11275	0.015	0.015	0.015	0.051	0.05525	0.06725	0.06925	0.08275	0.073	0.04125	0.04325	0.04275			45	0.015	0.0578333	0.075	0.0424167	0	0.00842739	0.00696868	0.00104083
	46	0.08525	0.08525	0.08475	0.123	0.13	0.146	0.141	0.146	0.1385	0.11375	0.11525	0.1155	0.01525	0.01525	0.01475	0.053	0.06	0.076	0.071	0.076	0.0685	0.04375	0.04525	0.0455			46	0.0150833	0.063	0.0718333	0.0448333	0.000288675	0.0117898	0.00381881	0.000946485
	47	0.085	0.08525	0.085	0.12575	0.13125	0.14875	0.14175	0.14425	0.13875	0.11625	0.118	0.11825	0.015	0.01525	0.015	0.05575	0.06125	0.07875	0.07175	0.07425	0.06875	0.04625	0.048	0.04825			47	0.0150833	0.06525	0.0715833	0.0475	0.000144338	0.0120104	0.00275379	0.00108972
	48	0.085	0.08525	0.085	0.1255	0.133	0.15625	0.1425	0.142	0.138	0.11875	0.11925	0.119	0.015	0.01525	0.015	0.0555	0.063	0.08625	0.0725	0.072	0.068	0.04875	0.04925	0.049			48	0.0150833	0.06825	0.0708333	0.049	0.000144338	0.0160332	0.00246644	0.00025
	49	0.0855	0.0855	0.085	0.13075	0.138	0.15875	0.14375	0.143	0.13925	0.12275	0.12425	0.12475	0.0155	0.0155	0.015	0.06075	0.068	0.08875	0.07375	0.073	0.06925	0.05275	0.05425	0.05475			49	0.0153333	0.0725	0.072	0.0539167	0.000288675	0.0145323	0.00241091	0.00104083
	50	0.08525	0.08525	0.085	0.137	0.1455	0.172	0.145	0.14375	0.14125	0.12775	0.1295	0.13	0.01525	0.01525	0.015	0.067	0.0755	0.102	0.075	0.07375	0.07125	0.05775	0.0595	0.06			50	0.0151667	0.0815	0.0733333	0.0590833	0.000144338	0.0182551	0.00190941	0.00118145
	51	0.0855	0.0855	0.0855	0.14575	0.1555	0.17925	0.14725	0.146	0.145	0.1325	0.1355	0.13775	0.0155	0.0155	0.0155	0.07575	0.0855	0.10925	0.07725	0.076	0.075	0.0625	0.0655	0.06775			51	0.0155	0.0901667	0.0760833	0.06525	0	0.0172307	0.00112731	0.00263391
	52	0.08575	0.086	0.08575	0.15175	0.1635	0.192	0.14825	0.147	0.148	0.1355	0.1385	0.1435	0.01575	0.016	0.01575	0.08175	0.0935	0.122	0.07825	0.077	0.078	0.0655	0.0685	0.0735			52	0.0158333	0.0990833	0.07775	0.0691667	0.000144338	0.0206977	0.000661438	0.00404145
	53	0.086	0.086	0.08525	0.157	0.16825	0.1985	0.148	0.14675	0.14875	0.13975	0.14075	0.14925	0.016	0.016	0.01525	0.087	0.09825	0.1285	0.078	0.07675	0.07875	0.06975	0.07075	0.07925			53	0.01575	0.104583	0.0778333	0.07325	0.000433013	0.0214627	0.00101036	0.00522015
	54	0.086	0.086	0.0855	0.165	0.17725	0.208	0.14825	0.147	0.14875	0.14625	0.1445	0.1575	0.016	0.016	0.0155	0.095	0.10725	0.138	0.07825	0.077	0.07875	0.07625	0.0745	0.0875			54	0.0158333	0.113417	0.078	0.0794167	0.000288675	0.0221533	0.000901388	0.00705484
	55	0.08575	0.086	0.08575	0.17525	0.188	0.21	0.1515	0.1505	0.15375	0.1505	0.147	0.16725	0.01575	0.016	0.01575	0.10525	0.118	0.14	0.0815	0.0805	0.08375	0.0805	0.077	0.09725			55	0.0158333	0.121083	0.0819167	0.0849167	0.000144338	0.017579	0.00166458	0.0108234
	56	0.086	0.08625	0.086	0.1825	0.19725	0.21325	0.15525	0.15425	0.1585	0.15125	0.14925	0.16775	0.016	0.01625	0.016	0.1125	0.12725	0.14325	0.08525	0.08425	0.0885	0.08125	0.07925	0.09775			56	0.0160833	0.127667	0.086	0.0860833	0.000144338	0.0153792	0.00222205	0.010153
	57	0.086	0.086	0.086	0.19275	0.2085	0.2245	0.159	0.15825	0.1625	0.159	0.1555	0.177	0.016	0.016	0.016	0.12275	0.1385	0.1545	0.089	0.08825	0.0925	0.089	0.0855	0.107			57	0.016	0.138583	0.0899167	0.0938333	0	0.0158752	0.00226844	0.0115362
	58	0.0865	0.0865	0.086	0.195	0.21875	0.21975	0.16175	0.16025	0.166	0.1625	0.16	0.1775	0.0165	0.0165	0.016	0.125	0.14875	0.14975	0.09175	0.09025	0.096	0.0925	0.09	0.1075			58	0.0163333	0.141167	0.0926667	0.0966667	0.000288675	0.0140097	0.00298259	0.00946485
	59	0.086	0.086	0.086	0.18625	0.22525	0.22	0.1655	0.166	0.171	0.16525	0.16575	0.172	0.016	0.016	0.016	0.11625	0.15525	0.15	0.0955	0.096	0.101	0.09525	0.09575	0.102			59	0.016	0.1405	0.0975	0.0976667	0	0.0211645	0.00304138	0.00376109
	60	0.086	0.0865	0.086	0.16925	0.232	0.21425	0.16575	0.1675	0.17375	0.169	0.17225	0.16525	0.016	0.0165	0.016	0.09925	0.162	0.14425	0.09575	0.0975	0.10375	0.099	0.10225	0.09525			60	0.0161667	0.135167	0.099	0.0988333	0.000288675	0.0323461	0.00420565	0.00350297
	61	0.086	0.08675	0.086	0.17925	0.23725	0.21875	0.168	0.171	0.176	0.18675	0.19025	0.17825	0.016	0.01675	0.016	0.10925	0.16725	0.14875	0.098	0.101	0.106	0.11675	0.12025	0.10825			61	0.01625	0.14175	0.101667	0.115083	0.000433013	0.0296268	0.00404145	0.00617117
	62	0.08625	0.08675	0.08625	0.184	0.2355	0.22125	0.1675	0.17175	0.177	0.2035	0.20575	0.19025	0.01625	0.01675	0.01625	0.114	0.1655	0.15125	0.0975	0.10175	0.107	0.1335	0.13575	0.12025			62	0.0164167	0.143583	0.102083	0.129833	0.000288675	0.0265922	0.00475876	0.00837531
	63	0.086	0.087	0.086	0.1965	0.231	0.2215	0.1725	0.17775	0.183	0.22575	0.22675	0.20825	0.016	0.017	0.016	0.1265	0.161	0.1515	0.1025	0.10775	0.113	0.15575	0.15675	0.13825			63	0.0163333	0.146333	0.10775	0.15025	0.00057735	0.0178209	0.00525	0.0104043
	64	0.08625	0.08675	0.08625	0.2095	0.22675	0.21675	0.179	0.184	0.1885	0.24575	0.2425	0.225	0.01625	0.01675	0.01625	0.1395	0.15675	0.14675	0.109	0.114	0.1185	0.17575	0.1725	0.155			64	0.0164167	0.147667	0.113833	0.16775	0.000288675	0.00866146	0.00475219	0.0111608
	65	0.08675	0.087	0.08675	0.2175	0.2155	0.2045	0.18075	0.18675	0.19225	0.258	0.25125	0.2355	0.01675	0.017	0.01675	0.1475	0.1455	0.1345	0.11075	0.11675	0.12225	0.188	0.18125	0.1655			65	0.0168333	0.1425	0.116583	0.17825	0.000144338	0.007	0.00575181	0.0115461
	66	0.0865	0.087	0.08675	0.237	0.22025	0.2055	0.184	0.19225	0.199	0.27975	0.27125	0.256	0.0165	0.017	0.01675	0.167	0.15025	0.1355	0.114	0.12225	0.129	0.20975	0.20125	0.186			66	0.01675	0.150917	0.12175	0.199	0.00025	0.0157606	0.00751249	0.0120338
	67	0.08675	0.087	0.08625	0.254	0.23275	0.2145	0.18975	0.199	0.206	0.2965	0.28925	0.273	0.01675	0.017	0.01625	0.184	0.16275	0.1445	0.11975	0.129	0.136	0.2265	0.21925	0.203			67	0.0166667	0.16375	0.12825	0.21625	0.000381881	0.019769	0.00815092	0.0120338
	68	0.08625	0.08675	0.0865	0.26325	0.236	0.2165	0.191	0.2025	0.21025	0.3095	0.30075	0.283	0.01625	0.01675	0.0165	0.19325	0.166	0.1465	0.121	0.1325	0.14025	0.2395	0.23075	0.213			68	0.0165	0.168583	0.13125	0.22775	0.00025	0.0234818	0.00968569	0.0135023
	69	0.08675	0.087	0.086	0.2775	0.24875	0.22625	0.1905	0.20575	0.2135	0.3245	0.31675	0.29725	0.01675	0.017	0.016	0.2075	0.17875	0.15625	0.1205	0.13575	0.1435	0.2545	0.24675	0.22725			69	0.0165833	0.180833	0.13325	0.242833	0.000520416	0.0256884	0.011702	0.0140409
	70	0.087	0.087	0.087	0.296	0.267	0.24125	0.1945	0.21025	0.219	0.3425	0.3365	0.315	0.017	0.017	0.017	0.226	0.197	0.17125	0.1245	0.14025	0.149	0.2725	0.2665	0.245			70	0.017	0.198083	0.137917	0.261333	0	0.0273911	0.0124155	0.0144597
	71	0.087	0.087	0.0865	0.30925	0.28225	0.258	0.19825	0.2165	0.22425	0.3565	0.35225	0.329	0.017	0.017	0.0165	0.23925	0.21225	0.188	0.12825	0.1465	0.15425	0.2865	0.28225	0.259			71	0.0168333	0.213167	0.143	0.275917	0.000288675	0.0256373	0.0133487	0.0148036
	72	0.0875	0.0875	0.08725	0.31675	0.289	0.26525	0.193	0.2165	0.224	0.3605	0.3555	0.333	0.0175	0.0175	0.01725	0.24675	0.219	0.19525	0.123	0.1465	0.154	0.2905	0.2855	0.263			72	0.0174167	0.220333	0.141167	0.279667	0.000144338	0.0257759	0.0161735	0.0146487
	73	0.08675	0.087	0.08675	0.337	0.31075	0.2885	0.1895	0.2205	0.22825	0.38625	0.38075	0.35525	0.01675	0.017	0.01675	0.267	0.24075	0.2185	0.1195	0.1505	0.15825	0.31625	0.31075	0.28525			73	0.0168333	0.242083	0.14275	0.304083	0.000144338	0.0242775	0.0205046	0.0165404
	74	0.08675	0.087	0.087	0.34425	0.319	0.30225	0.191	0.2225	0.23	0.38875	0.38475	0.361	0.01675	0.017	0.017	0.27425	0.249	0.23225	0.121	0.1525	0.16	0.31875	0.31475	0.291			74	0.0169167	0.251833	0.1445	0.308167	0.000144338	0.0211429	0.0206942	0.0150007
	75	0.0865	0.087	0.0865	0.3575	0.333	0.319	0.19275	0.228	0.2355	0.4035	0.3985	0.37425	0.0165	0.017	0.0165	0.2875	0.263	0.249	0.12275	0.158	0.1655	0.3335	0.3285	0.30425			75	0.0166667	0.2665	0.14875	0.322083	0.000288675	0.0194872	0.0228268	0.0156452
	76	0.08625	0.087	0.08675	0.36425	0.33925	0.329	0.19225	0.22925	0.2365	0.40575	0.40175	0.37675	0.01625	0.017	0.01675	0.29425	0.26925	0.259	0.12225	0.15925	0.1665	0.33575	0.33175	0.30675			76	0.0166667	0.274167	0.149333	0.32475	0.000381881	0.018132	0.0237333	0.0157162
	77	0.087	0.087	0.087	0.3805	0.35575	0.3465	0.19475	0.2335	0.2405	0.4235	0.419	0.39475	0.017	0.017	0.017	0.3105	0.28575	0.2765	0.12475	0.1635	0.1705	0.3535	0.349	0.32475			77	0.017	0.290917	0.152917	0.342417	0	0.017579	0.0246429	0.0154643
	78	0.087	0.087	0.087	0.38775	0.3625	0.3585	0.197	0.23725	0.24425	0.4275	0.4245	0.399	0.017	0.017	0.017	0.31775	0.2925	0.2885	0.127	0.16725	0.17425	0.3575	0.3545	0.329			78	0.017	0.299583	0.156167	0.347	0	0.0158594	0.0255004	0.0156605
	79	0.087	0.087	0.087	0.40175	0.3765	0.372	0.19775	0.243	0.2495	0.43975	0.43625	0.4135	0.017	0.017	0.017	0.33175	0.3065	0.302	0.12775	0.173	0.1795	0.36975	0.36625	0.3435			79	0.017	0.313417	0.160083	0.359833	0	0.0160358	0.0281895	0.0142529
	80	0.087	0.08725	0.087	0.41	0.38625	0.3815	0.20375	0.24825	0.25375	0.44025	0.439	0.4175	0.017	0.01725	0.017	0.34	0.31625	0.3115	0.13375	0.17825	0.18375	0.37025	0.369	0.3475			80	0.0170833	0.322583	0.16525	0.36225	0.000144338	0.0152691	0.0274181	0.0127892
	81	0.087	0.087	0.087	0.41725	0.393	0.39125	0.20325	0.2505	0.25675	0.44175	0.44	0.41775	0.017	0.017	0.017	0.34725	0.323	0.32125	0.13325	0.1805	0.18675	0.37175	0.37	0.34775			81	0.017	0.3305	0.166833	0.363167	0	0.0145323	0.0292514	0.0133799
	82	0.087	0.087	0.087	0.43025	0.408	0.408	0.2055	0.258	0.26325	0.454	0.4525	0.42975	0.017	0.017	0.017	0.36025	0.338	0.338	0.1355	0.188	0.19325	0.384	0.3825	0.35975			82	0.017	0.345417	0.17225	0.375417	0	0.012846	0.0319345	0.0135884
	83	0.08675	0.0875	0.08675	0.45025	0.42975	0.431	0.216	0.26825	0.272	0.46125	0.45975	0.43975	0.01675	0.0175	0.01675	0.38025	0.35975	0.361	0.146	0.19825	0.202	0.39125	0.38975	0.36975			83	0.017	0.367	0.182083	0.383583	0.000433013	0.0114918	0.0313053	0.0120035
	84	0.087	0.0875	0.087	0.453	0.431	0.4355	0.22575	0.2725	0.27525	0.4635	0.4625	0.439	0.017	0.0175	0.017	0.383	0.361	0.3655	0.15575	0.2025	0.20525	0.3935	0.3925	0.369			84	0.0171667	0.369833	0.187833	0.385	0.000288675	0.0116225	0.027819	0.0138654
	85	0.08725	0.08725	0.08725	0.4595	0.4385	0.444	0.2305	0.27675	0.2775	0.45975	0.45725	0.43325	0.01725	0.01725	0.01725	0.3895	0.3685	0.374	0.1605	0.20675	0.2075	0.38975	0.38725	0.36325			85	0.01725	0.377333	0.191583	0.380083	0	0.0108896	0.0269216	0.0146316
	86	0.08725	0.0875	0.08725	0.46825	0.44525	0.456	0.223	0.27375	0.274	0.45525	0.45225	0.4285	0.01725	0.0175	0.01725	0.39825	0.37525	0.386	0.153	0.20375	0.204	0.38525	0.38225	0.3585			86	0.0173333	0.3865	0.186917	0.375333	0.000144338	0.0115081	0.029373	0.0146551
	87	0.087	0.0875	0.087	0.47275	0.452	0.45675	0.22325	0.283	0.28425	0.473	0.4725	0.4465	0.017	0.0175	0.017	0.40275	0.382	0.38675	0.15325	0.213	0.21425	0.403	0.4025	0.3765			87	0.0171667	0.3905	0.1935	0.394	0.000288675	0.0108714	0.0348631	0.0151575
	88	0.087	0.088	0.087	0.50475	0.4835	0.49575	0.22475	0.28725	0.2895	0.48425	0.48425	0.46025	0.017	0.018	0.017	0.43475	0.4135	0.42575	0.15475	0.21725	0.2195	0.41425	0.41425	0.39025			88	0.0173333	0.424667	0.197167	0.40625	0.00057735	0.0106663	0.0367511	0.0138564
	89	0.087	0.0875	0.08675	0.507	0.4855	0.5	0.21575	0.282	0.283	0.4705	0.46925	0.44825	0.017	0.0175	0.01675	0.437	0.4155	0.43	0.14575	0.212	0.213	0.4005	0.39925	0.37825			89	0.0170833	0.4275	0.19025	0.392667	0.000381881	0.0109659	0.0385414	0.0125008
	90	0.08675	0.087	0.087	0.52225	0.50175	0.508	0.21675	0.288	0.28775	0.4815	0.483	0.46125	0.01675	0.017	0.017	0.45225	0.43175	0.438	0.14675	0.218	0.21775	0.4115	0.413	0.39125			90	0.0169167	0.440667	0.194167	0.40525	0.000144338	0.0105069	0.0410642	0.0121475
	91	0.087	0.08775	0.087	0.53575	0.51525	0.5285	0.22125	0.29175	0.2915	0.4845	0.4845	0.461	0.017	0.01775	0.017	0.46575	0.44525	0.4585	0.15125	0.22175	0.2215	0.4145	0.4145	0.391			91	0.01725	0.4565	0.198167	0.406667	0.000433013	0.0103953	0.0406312	0.0135677
	92	0.087	0.0875	0.087	0.534	0.51675	0.52725	0.226	0.296	0.29525	0.4835	0.48425	0.46125	0.017	0.0175	0.017	0.464	0.44675	0.45725	0.156	0.226	0.22525	0.4135	0.41425	0.39125			92	0.0171667	0.456	0.202417	0.406333	0.000288675	0.00869267	0.0401998	0.0130679
	93	0.087	0.0875	0.08725	0.5595	0.54	0.54825	0.23225	0.308	0.306	0.487	0.49075	0.46925	0.017	0.0175	0.01725	0.4895	0.47	0.47825	0.16225	0.238	0.236	0.417	0.42075	0.39925			93	0.01725	0.47925	0.212083	0.412333	0.00025	0.00978839	0.0431685	0.0114846
	94	0.087	0.08775	0.087	0.5795	0.55975	0.56875	0.24125	0.307	0.304	0.4815	0.4865	0.46625	0.017	0.01775	0.017	0.5095	0.48975	0.49875	0.17125	0.237	0.234	0.4115	0.4165	0.39625			94	0.01725	0.499333	0.214083	0.408083	0.000433013	0.00988791	0.0371251	0.0105485
	95	0.087	0.08775	0.087	0.578	0.56125	0.57225	0.24375	0.30575	0.3015	0.475	0.47975	0.45825	0.017	0.01775	0.017	0.508	0.49125	0.50225	0.17375	0.23575	0.2315	0.405	0.40975	0.38825			95	0.01725	0.5005	0.213667	0.401	0.000433013	0.00851102	0.0346341	0.0112944
	96	0.087	0.0875	0.087	0.5795	0.569	0.5805	0.246	0.30975	0.30475	0.4895	0.4915	0.466	0.017	0.0175	0.017	0.5095	0.499	0.5105	0.176	0.23975	0.23475	0.4195	0.4215	0.396			96	0.0171667	0.506333	0.216833	0.412333	0.000288675	0.0063705	0.035451	0.0141804
	97	0.087	0.088	0.087	0.597	0.5855	0.606	0.251	0.31025	0.3035	0.47875	0.485	0.461	0.017	0.018	0.017	0.527	0.5155	0.536	0.181	0.24025	0.2335	0.40875	0.415	0.391			97	0.0173333	0.526167	0.21825	0.404917	0.00057735	0.0102754	0.0324355	0.0124507
	98	0.087	0.0875	0.087	0.5725	0.56775	0.60025	0.2555	0.3145	0.30725	0.47575	0.48075	0.4585	0.017	0.0175	0.017	0.5025	0.49775	0.53025	0.1855	0.2445	0.23725	0.40575	0.41075	0.3885			98	0.0171667	0.510167	0.222417	0.401667	0.000288675	0.0175541	0.0321756	0.0116735
	99	0.087	0.0875	0.087	0.59925	0.59225	0.62125	0.25825	0.32425	0.3155	0.491	0.4925	0.46975	0.017	0.0175	0.017	0.52925	0.52225	0.55125	0.18825	0.25425	0.2455	0.421	0.4225	0.39975			99	0.0171667	0.53425	0.229333	0.414417	0.000288675	0.0151327	0.0358472	0.0127238
	100	0.087	0.08725	0.087	0.5815	0.57475	0.6095	0.26175	0.317	0.3075	0.473	0.481	0.456	0.017	0.01725	0.017	0.5115	0.50475	0.5395	0.19175	0.247	0.2375	0.403	0.411	0.386			100	0.0170833	0.518583	0.225417	0.4	0.000144338	0.0184261	0.0295406	0.0127671
	101	0.087	0.0875	0.087	0.6045	0.59375	0.6265	0.264	0.32075	0.30925	0.4735	0.48425	0.46025	0.017	0.0175	0.017	0.5345	0.52375	0.5565	0.194	0.25075	0.23925	0.4035	0.41425	0.39025			101	0.0171667	0.53825	0.228	0.402667	0.000288675	0.0166939	0.030001	0.0120217
	102	0.087	0.08725	0.087	0.5995	0.589	0.615	0.268	0.32425	0.313	0.47625	0.4855	0.46125	0.017	0.01725	0.017	0.5295	0.519	0.545	0.198	0.25425	0.243	0.40625	0.4155	0.39125			102	0.0170833	0.531167	0.23175	0.404333	0.000144338	0.0130799	0.0297647	0.0122381
	103	0.087	0.088	0.08725	0.59725	0.58625	0.60775	0.2755	0.33275	0.32275	0.47975	0.487	0.4635	0.017	0.018	0.01725	0.52725	0.51625	0.53775	0.2055	0.26275	0.25275	0.40975	0.417	0.3935			103	0.0174167	0.527083	0.240333	0.40675	0.000520416	0.010751	0.0305781	0.0120338
	104	0.08675	0.08725	0.087	0.60125	0.589	0.6135	0.2825	0.32675	0.3145	0.47	0.48	0.45475	0.01675	0.01725	0.017	0.53125	0.519	0.5435	0.2125	0.25675	0.2445	0.4	0.41	0.38475			104	0.017	0.53125	0.237917	0.39825	0.00025	0.01225	0.0228478	0.0127156
	105	0.087	0.0875	0.087	0.61025	0.59625	0.6285	0.28625	0.32475	0.31175	0.4645	0.474	0.44625	0.017	0.0175	0.017	0.54025	0.52625	0.5585	0.21625	0.25475	0.24175	0.3945	0.404	0.37625			105	0.0171667	0.541667	0.237583	0.391583	0.000288675	0.0161716	0.0195853	0.014103
	106	0.087	0.0875	0.087	0.60175	0.59425	0.6195	0.291	0.336	0.32175	0.479	0.48725	0.46425	0.017	0.0175	0.017	0.53175	0.52425	0.5495	0.221	0.266	0.25175	0.409	0.41725	0.39425			106	0.0171667	0.535167	0.24625	0.406833	0.000288675	0.0129671	0.0229986	0.0116521
	107	0.087	0.08775	0.087	0.6	0.58925	0.618	0.29775	0.33375	0.31975	0.477	0.48425	0.458	0.017	0.01775	0.017	0.53	0.51925	0.548	0.22775	0.26375	0.24975	0.407	0.41425	0.388			107	0.01725	0.532417	0.247083	0.403083	0.000433013	0.0145266	0.0181475	0.0135562
	108	0.087	0.088	0.087	0.61275	0.60075	0.6335	0.299	0.3305	0.31525	0.46625	0.47425	0.4475	0.017	0.018	0.017	0.54275	0.53075	0.5635	0.229	0.2605	0.24525	0.39625	0.40425	0.3775			108	0.0173333	0.545667	0.244917	0.392667	0.00057735	0.0165687	0.0157526	0.0137303
	109	0.087	0.08775	0.087	0.6035	0.5955	0.6235	0.304	0.33425	0.3165	0.47125	0.47825	0.45075	0.017	0.01775	0.017	0.5335	0.5255	0.5535	0.234	0.26425	0.2465	0.40125	0.40825	0.38075			109	0.01725	0.5375	0.24825	0.39675	0.000433013	0.0144222	0.0152007	0.0142916
	110	0.08725	0.088	0.08725	0.59925	0.59175	0.61975	0.3065	0.33375	0.3145	0.463	0.46925	0.44225	0.01725	0.018	0.01725	0.52925	0.52175	0.54975	0.2365	0.26375	0.2445	0.393	0.39925	0.37225			110	0.0175	0.533583	0.24825	0.388167	0.000433013	0.0144943	0.0140067	0.014134
	111	0.08725	0.0875	0.0875	0.6035	0.5965	0.62275	0.306	0.33175	0.3125	0.46525	0.4725	0.44575	0.01725	0.0175	0.0175	0.5335	0.5265	0.55275	0.236	0.26175	0.2425	0.39525	0.4025	0.37575			111	0.0174167	0.537583	0.24675	0.391167	0.000144338	0.013593	0.0133908	0.0138346
	112	0.087	0.08775	0.087	0.60575	0.60025	0.62425	0.31275	0.3375	0.31825	0.47225	0.4785	0.45175	0.017	0.01775	0.017	0.53575	0.53025	0.55425	0.24275	0.2675	0.24825	0.40225	0.4085	0.38175			112	0.01725	0.540083	0.252833	0.3975	0.000433013	0.0125731	0.012996	0.0139933
	113	0.087	0.0875	0.087	0.60075	0.59925	0.62325	0.31975	0.34475	0.32425	0.473	0.483	0.45725	0.017	0.0175	0.017	0.53075	0.52925	0.55325	0.24975	0.27475	0.25425	0.403	0.413	0.38725			113	0.0171667	0.53775	0.259583	0.401083	0.000288675	0.0134443	0.013326	0.0129816
	114	0.08725	0.088	0.08725	0.59725	0.59525	0.62475	0.31725	0.33925	0.32	0.46	0.47025	0.4455	0.01725	0.018	0.01725	0.52725	0.52525	0.55475	0.24725	0.26925	0.25	0.39	0.40025	0.3755			114	0.0175	0.53575	0.2555	0.388583	0.000433013	0.0164848	0.011987	0.0124357
	115	0.08725	0.08775	0.08725	0.5935	0.592	0.622	0.3175	0.34025	0.3195	0.464	0.47125	0.44475	0.01725	0.01775	0.01725	0.5235	0.522	0.552	0.2475	0.27025	0.2495	0.394	0.40125	0.37475			115	0.0174167	0.5325	0.25575	0.39	0.000288675	0.0169041	0.0125971	0.0136953
	116	0.087	0.0875	0.087	0.596	0.595	0.61575	0.3255	0.35425	0.332	0.485	0.49125	0.46525	0.017	0.0175	0.017	0.526	0.525	0.54575	0.2555	0.28425	0.262	0.415	0.42125	0.39525			116	0.0171667	0.53225	0.26725	0.4105	0.000288675	0.011702	0.0150769	0.0135716
	117	0.087	0.088	0.087	0.59425	0.59225	0.61275	0.32675	0.35425	0.33375	0.48475	0.49	0.466	0.017	0.018	0.017	0.52425	0.52225	0.54275	0.25675	0.28425	0.26375	0.41475	0.42	0.396			117	0.0173333	0.52975	0.26825	0.41025	0.00057735	0.0113027	0.0142916	0.012617
	118	0.08725	0.088	0.0875	0.59025	0.58875	0.6165	0.32325	0.343	0.32425	0.46375	0.47075	0.44925	0.01725	0.018	0.0175	0.52025	0.51875	0.5465	0.25325	0.273	0.25425	0.39375	0.40075	0.37925			118	0.0175833	0.5285	0.260167	0.39125	0.000381881	0.0156065	0.0111252	0.0109659
	119	0.087	0.08725	0.08725	0.58275	0.58375	0.60725	0.3245	0.341	0.32225	0.47025	0.478	0.455	0.017	0.01725	0.01725	0.51275	0.51375	0.53725	0.2545	0.271	0.25225	0.40025	0.408	0.385			119	0.0171667	0.52125	0.25925	0.39775	0.000144338	0.0138654	0.0102378	0.011702
	120	0.08725	0.088	0.087	0.58525	0.58425	0.6105	0.332	0.34575	0.32675	0.46575	0.474	0.4545	0.01725	0.018	0.017	0.51525	0.51425	0.5405	0.262	0.27575	0.25675	0.39575	0.404	0.3845			120	0.0174167	0.523333	0.264833	0.39475	0.000520416	0.0148752	0.00981177	0.00978839
	121	0.087	0.088	0.087	0.584	0.58275	0.60275	0.33625	0.3495	0.3305	0.47675	0.48525	0.4675	0.017	0.018	0.017	0.514	0.51275	0.53275	0.26625	0.2795	0.2605	0.40675	0.41525	0.3975			121	0.0173333	0.519833	0.26875	0.4065	0.00057735	0.0112036	0.00974359	0.00887764
	122	0.087	0.088	0.087	0.601	0.59775	0.62325	0.33175	0.3415	0.32175	0.45375	0.465	0.45225	0.017	0.018	0.017	0.531	0.52775	0.55325	0.26175	0.2715	0.25175	0.38375	0.395	0.38225			122	0.0173333	0.537333	0.261667	0.387	0.00057735	0.0138797	0.00987526	0.00696868
	123	0.087	0.088	0.087	0.58075	0.57775	0.60225	0.3315	0.3405	0.3215	0.47275	0.47825	0.45925	0.017	0.018	0.017	0.51075	0.50775	0.53225	0.2615	0.2705	0.2515	0.40275	0.40825	0.38925			123	0.0173333	0.516917	0.261167	0.400083	0.00057735	0.0133635	0.00950438	0.00977667
	124	0.087	0.08775	0.087	0.58475	0.5835	0.607	0.33875	0.347	0.32925	0.47475	0.47975	0.462	0.017	0.01775	0.017	0.51475	0.5135	0.537	0.26875	0.277	0.25925	0.40475	0.40975	0.392			124	0.01725	0.52175	0.268333	0.402167	0.000433013	0.0132217	0.00888233	0.00915264
	125	0.08725	0.088	0.087	0.56675	0.56575	0.59075	0.357	0.36525	0.345	0.484	0.48625	0.47025	0.01725	0.018	0.017	0.49675	0.49575	0.52075	0.287	0.29525	0.275	0.414	0.41625	0.40025			125	0.0174167	0.504417	0.28575	0.410167	0.000520416	0.0141539	0.0101827	0.00866146
	126	0.087	0.088	0.087	0.581	0.57875	0.60275	0.35475	0.35775	0.3375	0.4805	0.485	0.46875	0.017	0.018	0.017	0.511	0.50875	0.53275	0.28475	0.28775	0.2675	0.4105	0.415	0.39875			126	0.0173333	0.5175	0.28	0.408083	0.00057735	0.0132547	0.0109287	0.00839022
	127	0.087	0.088	0.087	0.58375	0.58325	0.6015	0.3515	0.35475	0.33425	0.48425	0.48725	0.46975	0.017	0.018	0.017	0.51375	0.51325	0.5315	0.2815	0.28475	0.26425	0.41425	0.41725	0.39975			127	0.0173333	0.5195	0.276833	0.410417	0.00057735	0.0103953	0.011018	0.0093586
	128	0.087	0.088	0.087	0.5865	0.58525	0.611	0.35525	0.35925	0.338	0.47225	0.47875	0.46425	0.017	0.018	0.017	0.5165	0.51525	0.541	0.28525	0.28925	0.268	0.40225	0.40875	0.39425			128	0.0173333	0.52425	0.280833	0.40175	0.00057735	0.0145194	0.0112925	0.00726292
	129	0.087	0.08775	0.087	0.58025	0.57925	0.60125	0.35425	0.3565	0.33625	0.478	0.48125	0.46425	0.017	0.01775	0.017	0.51025	0.50925	0.53125	0.28425	0.2865	0.26625	0.408	0.41125	0.39425			129	0.01725	0.516917	0.279	0.4045	0.000433013	0.0124231	0.011099	0.00902427
	130	0.087	0.08775	0.087	0.5815	0.5795	0.60275	0.351	0.35325	0.332	0.4795	0.48275	0.46675	0.017	0.01775	0.017	0.5115	0.5095	0.53275	0.281	0.28325	0.262	0.4095	0.41275	0.39675			130	0.01725	0.517917	0.275417	0.406333	0.000433013	0.0128849	0.0116735	0.008457

## Sheet: Fig.2
	Figure 2. UOF continuous culture evolutions
UOF1
Date	N days	Regime	N permissive pulses	N stringent pulses	% stringent pulses	Generation time	N generations
2021-12-06	1	Turbidostat	59	0	0	5.6392	4.25592
2021-12-07	1	Turbidostat	70	0	0	4.753	9.30537
2021-12-08	2	Turbidostat	49	0	0	4.6861	14.4269
2021-12-09	3	Turbidostat	42	0	0	3.9608	20.4863
2021-12-10	4	Turbidostat	42	0	0	3.9608	26.5457
2021-12-11	5	Turbidostat	46	0	0	3.6164	33.1821
2021-12-12	6	Turbidostat	45	0	0	3.6968	39.6742
2021-12-13	7	Turbidostat	45	0	0	3.6968	46.1663
2021-12-14	8	Turbidostat	46	0	0	3.6164	52.8027
2021-12-15	9	Turbidostat	46	0	0	3.6164	59.4392
2021-12-16	10	Turbidostat	46	0	0	3.6164	66.0756
2021-12-17	11	Turbidostat	48	0	0	3.4657	73.0006
2021-12-18	12	Turbidostat	48	0	0	3.4657	79.9256
2021-12-19	13	Turbidostat	49	0	0	3.395	86.9948
2021-12-20	14	Turbidostat	51	0	0	3.2619	94.3525
2021-12-21	15	Turbidostat	53	0	0	3.1388	101.999
2021-12-22	16	Turbidostat	54	0	0	3.0807	109.789
2021-12-23	17	Turbidostat	56	0	0	2.9706	117.868
2021-12-24	18	Turbidostat	54	0	0	3.0807	125.659
2021-12-25	19	Turbidostat	55	0	0	3.0246	133.594
2021-12-26	20	Turbidostat	56	0	0	2.9706	141.673
2021-12-27	21	Turbidostat	57	0	0	2.9185	149.896
2021-12-28	22	Turbidostat	59	0	0	2.8196	158.408
2021-12-29	23	Turbidostat	64	0	0	2.5993	167.641
2021-12-30	24	Turbidostat	60	0	0	2.7726	176.298
2021-12-31	25	Turbidostat	66	0	0	2.5205	185.819
2022-01-01	26	Turbidostat	68	0	0	2.4464	195.63
2022-01-02	27	Turbidostat	71	0	0	2.343	205.873
2022-01-03	28	Turbidostat	73	0	0	2.2788	216.405
2022-01-04	29	Turbidostat	71	0	0	2.343	226.648
2022-01-05	30	Turbidostat	74	0	0	2.248	237.324
2022-01-06	31	Turbidostat	74	0	0	2.248	248.001
2022-01-07	32	Turbidostat	73	0	0	2.2788	258.532
2022-01-08	33	Turbidostat	72	0	0	2.3105	268.92
2022-01-09	34	Turbidostat	73	0	0	2.2788	279.452
2022-01-10	35	Turbidostat	72	0	0	2.3105	289.839
2022-01-11	36	Turbidostat	73	0	0	2.2788	300.371
2022-01-12	37	Turbidostat	72	0	0	2.3105	310.758
2022-01-13	38	Turbidostat	73	0	0	2.2788	321.29
2022-01-14	39	Turbidostat	73	0	0	2.2788	331.822
2022-01-15	40	Turbidostat	74	0	0	2.248	342.498
2022-01-16	41	Turbidostat	75	0	0	2.2181	353.318
2022-01-17	42	Turbidostat	76	0	0	2.1889	364.283
2022-01-18	43	Turbidostat	75	0	0	2.2181	375.103
2022-01-19	44	Turbidostat	74	0	0	2.248	385.779
2022-01-20	45	Turbidostat	74	0	0	2.248	396.455
2022-01-21	46	Turbidostat	75	0	0	2.2181	407.275
2022-01-22	47	Turbidostat	74	0	0	2.248	417.951
2022-01-23	48	Turbidostat	74	0	0	2.248	428.627
2022-01-24	49	Turbidostat	74	0	0	2.248	439.303
2022-01-25	50	Turbidostat	74	0	0	2.248	449.98
2022-01-26	51	Turbidostat	76	0	0	2.1889	460.944
2022-01-27	52	Turbidostat	76	0	0	2.1889	471.908
2022-01-28	53	Turbidostat	74	0	0	2.248	482.585
2022-01-29	54	Turbidostat	76	0	0	2.1889	493.549
2022-01-30	55	Turbidostat	75	0	0	2.2181	504.369
2022-01-31	56	Turbidostat	75	0	0	2.2181	515.189
2022-02-01	57	Turbidostat	77	0	0	2.1605	526.298
2022-02-02	58	Turbidostat	75	0	0	2.2181	537.118
2022-02-03	59	Turbidostat	78	0	0	2.1328	548.371
2022-02-04	60	Turbidostat	78	0	0	2.1328	559.623
UOF2
Date	N days	Regime	N permissive pulses	N stringent pulses	% stringent pulses	Generation time	N generations
2021-12-06	1	Turbidostat	43	0	0	7.7375	3.10178
2021-12-07	1	Turbidostat	74	0	0	4.4961	8.43974
2021-12-08	2	Turbidostat	62	0	0	4.1589	14.2105
2021-12-09	3	Turbidostat	46	0	0	3.6164	20.8469
2021-12-10	4	Turbidostat	47	0	0	3.5395	27.6275
2021-12-11	5	Turbidostat	46	0	0	3.6164	34.264
2021-12-12	6	Turbidostat	46	0	0	3.6164	40.9004
2021-12-13	7	Turbidostat	46	0	0	3.6164	47.5368
2021-12-14	8	Turbidostat	47	0	0	3.5395	54.3175
2021-12-15	9	Turbidostat	45	0	0	3.6968	60.8096
2021-12-16	10	Turbidostat	47	0	0	3.5395	67.5902
2021-12-17	11	Turbidostat	47	0	0	3.5395	74.3708
2021-12-18	12	Turbidostat	48	0	0	3.4657	81.2958
2021-12-19	13	Turbidostat	51	0	0	3.2619	88.6535
2021-12-20	14	Turbidostat	52	0	0	3.1991	96.1556
2021-12-21	15	Turbidostat	54	0	0	3.0807	103.946
2021-12-22	16	Turbidostat	55	0	0	3.0246	111.881
2021-12-23	17	Turbidostat	56	0	0	2.9706	119.96
2021-12-24	18	Turbidostat	56	0	0	2.9706	128.039
2021-12-25	19	Turbidostat	57	0	0	2.9185	136.263
2021-12-26	20	Turbidostat	57	0	0	2.9185	144.486
2021-12-27	21	Turbidostat	60	0	0	2.7726	153.142
2021-12-28	22	Turbidostat	62	0	0	2.6832	162.087
2021-12-29	23	Turbidostat	65	0	0	2.5593	171.464
2021-12-30	24	Turbidostat	63	0	0	2.6406	180.553
2021-12-31	25	Turbidostat	63	0	0	2.6406	189.642
2022-01-01	26	Turbidostat	65	0	0	2.5593	199.02
2022-01-02	27	Turbidostat	65	0	0	2.5593	208.397
2022-01-03	28	Turbidostat	66	0	0	2.5205	217.919
2022-01-04	29	Turbidostat	66	0	0	2.5205	227.441
2022-01-05	30	Turbidostat	68	0	0	2.4464	237.251
2022-01-06	31	Turbidostat	70	0	0	2.3765	247.35
2022-01-07	32	Turbidostat	73	0	0	2.2788	257.882
2022-01-08	33	Turbidostat	73	0	0	2.2788	268.414
2022-01-09	34	Turbidostat	76	0	0	2.1889	279.378
2022-01-10	35	Turbidostat	77	0	0	2.1605	290.487
2022-01-11	36	Turbidostat	77	0	0	2.1605	301.595
2022-01-12	37	Turbidostat	78	0	0	2.1328	312.848
2022-01-13	38	Turbidostat	78	0	0	2.1328	324.101
2022-01-14	39	Turbidostat	78	0	0	2.1328	335.354
2022-01-15	40	Turbidostat	78	0	0	2.1328	346.607
2022-01-16	41	Turbidostat	78	0	0	2.1328	357.86
2022-01-17	42	Turbidostat	78	0	0	2.1328	369.112
2022-01-18	43	Turbidostat	75	0	0	2.2181	379.932
2022-01-19	44	Turbidostat	73	0	0	2.2788	390.464
2022-01-20	45	Turbidostat	74	0	0	2.248	401.14
2022-01-21	46	Turbidostat	75	0	0	2.2181	411.96
2022-01-22	47	Turbidostat	76	0	0	2.1889	422.925
2022-01-23	48	Turbidostat	76	0	0	2.1889	433.889
2022-01-24	49	Turbidostat	76	0	0	2.1889	444.854
2022-01-25	50	Turbidostat	76	0	0	2.1889	455.818
2022-01-26	51	Turbidostat	77	0	0	2.1605	466.927
2022-01-27	52	Turbidostat	77	0	0	2.1605	478.035
2022-01-28	53	Turbidostat	77	0	0	2.1605	489.144
2022-01-29	54	Turbidostat	77	0	0	2.1605	500.252
2022-01-30	55	Turbidostat	76	0	0	2.1889	511.217
2022-01-31	56	Turbidostat	77	0	0	2.1605	522.325
2022-02-01	57	Turbidostat	78	0	0	2.1328	533.578
2022-02-02	58	Turbidostat	78	0	0	2.1328	544.831
2022-02-03	59	Turbidostat	79	0	0	2.1058	556.228
2022-02-04	60	Turbidostat	78	0	0	2.1328	567.481

## Sheet: Fig.3
	Figure 3. Plate reader growth curves
		Raw data (OD600nm)									Raw data-blank (0,07)
	replicate	1	2	3	1	2	3	1	2	3	1	2	3	1	2	3	1	2	3				AVG OD600 nm			STD
	strain	G5823	G5823	G5823	G5876	G5876	G5876	G6504	G6504	G6504	G5823	G5823	G5823	G5876	G5876	G5876	G6504	G6504	G6504			strain	G5823	G5876	G6504	G5823	G5876	G6504
Time (h)	0	0.09	0.09	0.089	0.089	0.089	0.09	0.09	0.089	0.091	0.02	0.02	0.019	0.019	0.019	0.02	0.02	0.019	0.021		Time (h)	0	0.0196667	0.0193333	0.02	0.00057735	0.00057735	0.001
	1	0.0825	0.08175	0.0825	0.08225	0.08325	0.08275	0.084	0.084	0.08425	0.0125	0.01175	0.0125	0.01225	0.01325	0.01275	0.014	0.014	0.01425			1	0.01225	0.01275	0.0140833	0.000433013	0.0005	0.000144338
	2	0.084	0.083	0.08375	0.08325	0.084	0.08375	0.085	0.085	0.08475	0.014	0.013	0.01375	0.01325	0.014	0.01375	0.015	0.015	0.01475			2	0.0135833	0.0136667	0.0149167	0.000520416	0.000381881	0.000144338
	3	0.084	0.0835	0.08375	0.08325	0.084	0.084	0.08525	0.085	0.0845	0.014	0.0135	0.01375	0.01325	0.014	0.014	0.01525	0.015	0.0145			3	0.01375	0.01375	0.0149167	0.00025	0.000433013	0.000381881
	4	0.08475	0.084	0.08475	0.0835	0.08425	0.084	0.086	0.0855	0.08525	0.01475	0.014	0.01475	0.0135	0.01425	0.014	0.016	0.0155	0.01525			4	0.0145	0.0139167	0.0155833	0.000433013	0.000381881	0.000381881
	5	0.086	0.0855	0.08625	0.08325	0.08425	0.08425	0.08725	0.0865	0.08625	0.016	0.0155	0.01625	0.01325	0.01425	0.01425	0.01725	0.0165	0.01625			5	0.0159167	0.0139167	0.0166667	0.000381881	0.00057735	0.000520416
	6	0.088	0.08725	0.08725	0.084	0.08475	0.0845	0.08875	0.08825	0.08825	0.018	0.01725	0.01725	0.014	0.01475	0.0145	0.01875	0.01825	0.01825			6	0.0175	0.0144167	0.0184167	0.000433013	0.000381881	0.000288675
	7	0.08975	0.08975	0.08975	0.0835	0.08475	0.08425	0.09025	0.0905	0.09	0.01975	0.01975	0.01975	0.0135	0.01475	0.01425	0.02025	0.0205	0.02			7	0.01975	0.0141667	0.02025	0	0.000629153	0.00025
	8	0.09275	0.0925	0.09275	0.08375	0.08475	0.08425	0.09325	0.09325	0.093	0.02275	0.0225	0.02275	0.01375	0.01475	0.01425	0.02325	0.02325	0.023			8	0.0226667	0.01425	0.0231667	0.000144338	0.0005	0.000144338
	9	0.0965	0.096	0.09625	0.08325	0.084	0.08425	0.0965	0.0965	0.09575	0.0265	0.026	0.02625	0.01325	0.014	0.01425	0.0265	0.0265	0.02575			9	0.02625	0.0138333	0.02625	0.00025	0.000520416	0.000433013
	10	0.10175	0.102	0.102	0.0835	0.0845	0.0845	0.10275	0.1025	0.10175	0.03175	0.032	0.032	0.0135	0.0145	0.0145	0.03275	0.0325	0.03175			10	0.0319167	0.0141667	0.0323333	0.000144338	0.00057735	0.000520416
	11	0.108	0.1085	0.10825	0.083	0.084	0.084	0.10925	0.11075	0.1095	0.038	0.0385	0.03825	0.013	0.014	0.014	0.03925	0.04075	0.0395			11	0.03825	0.0136667	0.0398333	0.00025	0.00057735	0.000803638
	12	0.11875	0.11925	0.11825	0.0835	0.0845	0.084	0.12175	0.1235	0.12225	0.04875	0.04925	0.04825	0.0135	0.0145	0.014	0.05175	0.0535	0.05225			12	0.04875	0.014	0.0525	0.0005	0.0005	0.000901388
	13	0.12975	0.131	0.13025	0.083	0.084	0.084	0.13425	0.13675	0.13475	0.05975	0.061	0.06025	0.013	0.014	0.014	0.06425	0.06675	0.06475			13	0.0603333	0.0136667	0.06525	0.000629153	0.00057735	0.00132288
	14	0.14075	0.1425	0.141	0.083	0.08375	0.08375	0.1485	0.1525	0.1515	0.07075	0.0725	0.071	0.013	0.01375	0.01375	0.0785	0.0825	0.0815			14	0.0714167	0.0135	0.0808333	0.000946485	0.000433013	0.00208167
	15	0.15975	0.1615	0.15875	0.08325	0.08425	0.084	0.167	0.172	0.16975	0.08975	0.0915	0.08875	0.01325	0.01425	0.014	0.097	0.102	0.09975			15	0.09	0.0138333	0.0995833	0.00139194	0.000520416	0.00250416
	16	0.1855	0.1875	0.1835	0.083	0.084	0.08375	0.19075	0.197	0.1945	0.1155	0.1175	0.1135	0.013	0.014	0.01375	0.12075	0.127	0.1245			16	0.1155	0.0135833	0.124083	0.002	0.000520416	0.00314576
	17	0.21225	0.2145	0.20825	0.0825	0.0835	0.08325	0.21675	0.2245	0.22	0.14225	0.1445	0.13825	0.0125	0.0135	0.01325	0.14675	0.1545	0.15			17	0.141667	0.0130833	0.150417	0.00316557	0.000520416	0.00389176
	18	0.23775	0.241	0.2355	0.08225	0.08325	0.08275	0.2405	0.2465	0.244	0.16775	0.171	0.1655	0.01225	0.01325	0.01275	0.1705	0.1765	0.174			18	0.168083	0.01275	0.173667	0.00276511	0.0005	0.00301386
	19	0.26925	0.27175	0.26425	0.083	0.08375	0.0835	0.2695	0.27575	0.26975	0.19925	0.20175	0.19425	0.013	0.01375	0.0135	0.1995	0.20575	0.19975			19	0.198417	0.0134167	0.201667	0.00381881	0.000381881	0.00353848
	20	0.31375	0.3165	0.30675	0.0825	0.08375	0.0835	0.3065	0.31325	0.3075	0.24375	0.2465	0.23675	0.0125	0.01375	0.0135	0.2365	0.24325	0.2375			20	0.242333	0.01325	0.239083	0.00502701	0.000661438	0.00364292
	21	0.351	0.3555	0.3475	0.0825	0.0835	0.0835	0.3445	0.35425	0.34475	0.281	0.2855	0.2775	0.0125	0.0135	0.0135	0.2745	0.28425	0.27475			21	0.281333	0.0131667	0.277833	0.0040104	0.00057735	0.0055584
	22	0.35125	0.345	0.3475	0.08275	0.0835	0.08375	0.38525	0.4005	0.38025	0.28125	0.275	0.2775	0.01275	0.0135	0.01375	0.31525	0.3305	0.31025			22	0.277917	0.0133333	0.318667	0.00314576	0.000520416	0.0105485
	23	0.39325	0.39475	0.403	0.0825	0.08375	0.08325	0.446	0.45825	0.439	0.32325	0.32475	0.333	0.0125	0.01375	0.01325	0.376	0.38825	0.369			23	0.327	0.0131667	0.37775	0.00525	0.000629153	0.00974359
	24	0.4345	0.44075	0.4535	0.083	0.0835	0.08375	0.50025	0.50925	0.494	0.3645	0.37075	0.3835	0.013	0.0135	0.01375	0.43025	0.43925	0.424			24	0.372917	0.0134167	0.431167	0.00968353	0.000381881	0.00766621
	25	0.48675	0.49075	0.50075	0.08275	0.08375	0.0835	0.5455	0.555	0.54325	0.41675	0.42075	0.43075	0.01275	0.01375	0.0135	0.4755	0.485	0.47325			25	0.42275	0.0133333	0.477917	0.0072111	0.000520416	0.00623665
	26	0.53475	0.53525	0.5455	0.08175	0.08275	0.08275	0.587	0.595	0.58525	0.46475	0.46525	0.4755	0.01175	0.01275	0.01275	0.517	0.525	0.51525			26	0.4685	0.0124167	0.519083	0.00606733	0.00057735	0.00519816
	27	0.58	0.5755	0.58325	0.08325	0.084	0.084	0.614	0.619	0.61175	0.51	0.5055	0.51325	0.01325	0.014	0.014	0.544	0.549	0.54175			27	0.509583	0.01375	0.544917	0.00389176	0.000433013	0.00371091
	28	0.61625	0.6155	0.62525	0.08325	0.084	0.084	0.6505	0.654	0.64575	0.54625	0.5455	0.55525	0.01325	0.014	0.014	0.5805	0.584	0.57575			28	0.549	0.01375	0.580083	0.00542563	0.000433013	0.00414075
	29	0.64525	0.6375	0.64525	0.08275	0.08375	0.0835	0.672	0.67575	0.67225	0.57525	0.5675	0.57525	0.01275	0.01375	0.0135	0.602	0.60575	0.60225			29	0.572667	0.0133333	0.603333	0.00447446	0.000520416	0.00209662
	30	0.664	0.65725	0.6645	0.08275	0.0835	0.0835	0.6865	0.6875	0.685	0.594	0.58725	0.5945	0.01275	0.0135	0.0135	0.6165	0.6175	0.615			30	0.591917	0.01325	0.616333	0.00404918	0.000433013	0.00125831
	31	0.6715	0.6585	0.66775	0.08275	0.0835	0.0835	0.69275	0.69325	0.69125	0.6015	0.5885	0.59775	0.01275	0.0135	0.0135	0.62275	0.62325	0.62125			31	0.595917	0.01325	0.622417	0.0066911	0.000433013	0.00104083
	32	0.6975	0.659	0.663	0.0825	0.0835	0.08375	0.682	0.6845	0.685	0.6275	0.589	0.593	0.0125	0.0135	0.01375	0.612	0.6145	0.615			32	0.603167	0.01325	0.613833	0.021168	0.000661438	0.00160728
	33	0.68525	0.64525	0.65175	0.0825	0.08325	0.08325	0.6635	0.664	0.66425	0.61525	0.57525	0.58175	0.0125	0.01325	0.01325	0.5935	0.594	0.59425			33	0.59075	0.013	0.593917	0.0214651	0.000433013	0.000381881
	34	0.663	0.625	0.635	0.083	0.084	0.084	0.63925	0.64175	0.6435	0.593	0.555	0.565	0.013	0.014	0.014	0.56925	0.57175	0.5735			34	0.571	0.0136667	0.5715	0.0196977	0.00057735	0.002136
	35	0.65575	0.61675	0.62325	0.083	0.0835	0.08375	0.61575	0.62175	0.62525	0.58575	0.54675	0.55325	0.013	0.0135	0.01375	0.54575	0.55175	0.55525			35	0.561917	0.0134167	0.550917	0.0208946	0.000381881	0.00480451
	36	0.6425	0.6015	0.604	0.082	0.083	0.083	0.602	0.60425	0.61	0.5725	0.5315	0.534	0.012	0.013	0.013	0.532	0.53425	0.54			36	0.546	0.0126667	0.535417	0.0229837	0.00057735	0.00412563
	37	0.65975	0.61475	0.61675	0.083	0.08375	0.084	0.59975	0.604	0.60475	0.58975	0.54475	0.54675	0.013	0.01375	0.014	0.52975	0.534	0.53475			37	0.560417	0.0135833	0.532833	0.0254231	0.000520416	0.00269645
	38	0.61875	0.57725	0.5785	0.08275	0.0835	0.08375	0.56125	0.56325	0.5635	0.54875	0.50725	0.5085	0.01275	0.0135	0.01375	0.49125	0.49325	0.4935			38	0.5215	0.0133333	0.492667	0.0236075	0.000520416	0.00123322
	39	0.633	0.59825	0.5985	0.0835	0.08425	0.0845	0.578	0.583	0.5815	0.563	0.52825	0.5285	0.0135	0.01425	0.0145	0.508	0.513	0.5115			39	0.539917	0.0140833	0.510833	0.0199911	0.000520416	0.0025658
	40	0.6215	0.586	0.5855	0.082	0.08325	0.08325	0.5775	0.5795	0.5805	0.5515	0.516	0.5155	0.012	0.01325	0.01325	0.5075	0.5095	0.5105			40	0.527667	0.0128333	0.509167	0.0206418	0.000721688	0.00152753
	41	0.62125	0.58925	0.58925	0.0825	0.0835	0.0835	0.58375	0.5865	0.587	0.55125	0.51925	0.51925	0.0125	0.0135	0.0135	0.51375	0.5165	0.517			41	0.529917	0.0131667	0.51575	0.0184752	0.00057735	0.00175
	42	0.61375	0.58425	0.58275	0.08325	0.08425	0.08425	0.57475	0.5775	0.57725	0.54375	0.51425	0.51275	0.01325	0.01425	0.01425	0.50475	0.5075	0.50725			42	0.523583	0.0139167	0.5065	0.0174809	0.00057735	0.00152069
	43	0.6085	0.57875	0.577	0.08275	0.08375	0.0835	0.56925	0.5715	0.57175	0.5385	0.50875	0.507	0.01275	0.01375	0.0135	0.49925	0.5015	0.50175			43	0.518083	0.0133333	0.500833	0.017703	0.000520416	0.00137689
	44	0.59075	0.5645	0.56175	0.08275	0.0835	0.0835	0.55225	0.5535	0.55325	0.52075	0.4945	0.49175	0.01275	0.0135	0.0135	0.48225	0.4835	0.48325			44	0.502333	0.01325	0.483	0.0160085	0.000433013	0.000661438
	45	0.57	0.54425	0.5405	0.08275	0.08375	0.08375	0.533	0.53325	0.53325	0.5	0.47425	0.4705	0.01275	0.01375	0.01375	0.463	0.46325	0.46325			45	0.481583	0.0134167	0.463167	0.0160591	0.00057735	0.000144338
	46	0.578	0.55575	0.552	0.08275	0.0835	0.084	0.53875	0.54075	0.5405	0.508	0.48575	0.482	0.01275	0.0135	0.014	0.46875	0.47075	0.4705			46	0.491917	0.0134167	0.47	0.0140542	0.000629153	0.00108972
	47	0.57325	0.55175	0.54725	0.08225	0.08325	0.0835	0.541	0.54175	0.5415	0.50325	0.48175	0.47725	0.01225	0.01325	0.0135	0.471	0.47175	0.4715			47	0.487417	0.013	0.471417	0.0138954	0.000661438	0.000381881
	48	0.5945	0.57125	0.56875	0.08325	0.0835	0.08425	0.5585	0.5605	0.56025	0.5245	0.50125	0.49875	0.01325	0.0135	0.01425	0.4885	0.4905	0.49025			48	0.508167	0.0136667	0.48975	0.0142002	0.000520416	0.00108972
	49	0.59275	0.573	0.5695	0.08325	0.08425	0.0845	0.55475	0.55775	0.5565	0.52275	0.503	0.4995	0.01325	0.01425	0.0145	0.48475	0.48775	0.4865			49	0.508417	0.014	0.486333	0.0125358	0.000661438	0.00150693
	50	0.5865	0.5645	0.56075	0.08275	0.0835	0.08375	0.553	0.55425	0.5535	0.5165	0.4945	0.49075	0.01275	0.0135	0.01375	0.483	0.48425	0.4835			50	0.500583	0.0133333	0.483583	0.0139112	0.000520416	0.000629153
	51	0.5925	0.57025	0.5665	0.082	0.08275	0.08325	0.5565	0.55875	0.55825	0.5225	0.50025	0.4965	0.012	0.01275	0.01325	0.4865	0.48875	0.48825			51	0.506417	0.0126667	0.487833	0.0140542	0.000629153	0.00118145
	52	0.57425	0.5515	0.54675	0.08225	0.08325	0.08325	0.54425	0.54475	0.54525	0.50425	0.4815	0.47675	0.01225	0.01325	0.01325	0.47425	0.47475	0.47525			52	0.4875	0.0129167	0.47475	0.0146991	0.00057735	0.0005
	53	0.5835	0.558	0.5555	0.08125	0.08225	0.083	0.55275	0.55475	0.556	0.5135	0.488	0.4855	0.01125	0.01225	0.013	0.48275	0.48475	0.486			53	0.495667	0.0121667	0.4845	0.0154946	0.000877971	0.00163936
	54	0.58075	0.55775	0.55275	0.08175	0.08275	0.08325	0.546	0.5485	0.54825	0.51075	0.48775	0.48275	0.01175	0.01275	0.01325	0.476	0.4785	0.47825			54	0.49375	0.0125833	0.477583	0.0149332	0.000763763	0.00137689
	55	0.581	0.55925	0.556	0.082	0.083	0.0835	0.55025	0.55275	0.552	0.511	0.48925	0.486	0.012	0.013	0.0135	0.48025	0.48275	0.482			55	0.495417	0.0128333	0.481667	0.013593	0.000763763	0.0012829
	56	0.59	0.567	0.56325	0.08175	0.0825	0.08325	0.55775	0.561	0.561	0.52	0.497	0.49325	0.01175	0.0125	0.01325	0.48775	0.491	0.491			56	0.503417	0.0125	0.489917	0.0144835	0.00075	0.00187639
	57	0.58325	0.56	0.557	0.0805	0.0815	0.08225	0.55675	0.55925	0.56075	0.51325	0.49	0.487	0.0105	0.0115	0.01225	0.48675	0.48925	0.49075			57	0.49675	0.0114167	0.488917	0.0143679	0.000877971	0.00202073
	58	0.56975	0.54875	0.54525	0.0815	0.08275	0.08275	0.54975	0.5515	0.55425	0.49975	0.47875	0.47525	0.0115	0.01275	0.01275	0.47975	0.4815	0.48425			58	0.484583	0.0123333	0.481833	0.0132508	0.000721688	0.00226844
	59	0.55325	0.53225	0.5275	0.08125	0.0825	0.08275	0.5335	0.533	0.5355	0.48325	0.46225	0.4575	0.01125	0.0125	0.01275	0.4635	0.463	0.4655			59	0.467667	0.0121667	0.464	0.0137029	0.000803638	0.00132288
	60	0.57325	0.55375	0.551	0.08125	0.0825	0.08325	0.55025	0.5515	0.55325	0.50325	0.48375	0.481	0.01125	0.0125	0.01325	0.48025	0.4815	0.48325			60	0.489333	0.0123333	0.481667	0.0121304	0.00101036	0.00150693
	61	0.57075	0.5495	0.54925	0.08075	0.08175	0.0825	0.55175	0.553	0.557	0.50075	0.4795	0.47925	0.01075	0.01175	0.0125	0.48175	0.483	0.487			61	0.4865	0.0116667	0.483917	0.0123415	0.000877971	0.00274241
	62	0.56475	0.54325	0.5395	0.0815	0.08275	0.08375	0.54425	0.54425	0.54725	0.49475	0.47325	0.4695	0.0115	0.01275	0.01375	0.47425	0.47425	0.47725			62	0.479167	0.0126667	0.47525	0.0136252	0.00112731	0.00173205
	63	0.56025	0.542	0.5425	0.0815	0.083	0.084	0.552	0.5535	0.55725	0.49025	0.472	0.4725	0.0115	0.013	0.014	0.482	0.4835	0.48725			63	0.47825	0.0128333	0.48425	0.0103953	0.00125831	0.00270416
	64	0.556	0.53475	0.53175	0.0815	0.08275	0.084	0.538	0.53675	0.53925	0.486	0.46475	0.46175	0.0115	0.01275	0.014	0.468	0.46675	0.46925			64	0.470833	0.01275	0.468	0.0132201	0.00125	0.00125
	65	0.55975	0.54225	0.54275	0.082	0.08325	0.084	0.549	0.5495	0.5525	0.48975	0.47225	0.47275	0.012	0.01325	0.014	0.479	0.4795	0.4825			65	0.47825	0.0130833	0.480333	0.00996243	0.00101036	0.00189297
	66	0.5535	0.5345	0.538	0.08225	0.08325	0.084	0.5495	0.5505	0.55575	0.4835	0.4645	0.468	0.01225	0.01325	0.014	0.4795	0.4805	0.48575			66	0.472	0.0131667	0.481917	0.0101119	0.000877971	0.00335721
	67	0.56425	0.54675	0.54775	0.08225	0.08325	0.085	0.54775	0.54975	0.55025	0.49425	0.47675	0.47775	0.01225	0.01325	0.015	0.47775	0.47975	0.48025			67	0.482917	0.0135	0.47925	0.00982768	0.00139194	0.00132288
	68	0.5655	0.5465	0.546	0.08225	0.0835	0.08475	0.55425	0.55425	0.5565	0.4955	0.4765	0.476	0.01225	0.0135	0.01475	0.48425	0.48425	0.4865			68	0.482667	0.0135	0.485	0.0111168	0.00125	0.00129904
	69	0.55575	0.5395	0.53975	0.08275	0.08375	0.0855	0.5485	0.5485	0.5515	0.48575	0.4695	0.46975	0.01275	0.01375	0.0155	0.4785	0.4785	0.4815			69	0.475	0.014	0.4795	0.00931061	0.00139194	0.00173205
	70	0.54075	0.523	0.52325	0.0825	0.0835	0.08525	0.5345	0.53375	0.537	0.47075	0.453	0.45325	0.0125	0.0135	0.01525	0.4645	0.46375	0.467			70	0.459	0.01375	0.465083	0.0101766	0.00139194	0.00170171
	71	0.54775	0.53025	0.53175	0.08225	0.08325	0.08475	0.5435	0.543	0.5455	0.47775	0.46025	0.46175	0.01225	0.01325	0.01475	0.4735	0.473	0.4755			71	0.466583	0.0134167	0.474	0.00969966	0.00125831	0.00132288
	72	0.56375	0.54625	0.54825	0.0835	0.0845	0.08625	0.55275	0.55425	0.5565	0.49375	0.47625	0.47825	0.0135	0.0145	0.01625	0.48275	0.48425	0.4865			72	0.48275	0.01475	0.4845	0.00957862	0.00139194	0.00188746
	73	0.5575	0.54125	0.543	0.083	0.084	0.08575	0.55275	0.55475	0.557	0.4875	0.47125	0.473	0.013	0.014	0.01575	0.48275	0.48475	0.487			73	0.47725	0.01425	0.484833	0.00891978	0.00139194	0.00212623
	74	0.5575	0.54	0.54275	0.083	0.08375	0.0855	0.5515	0.5545	0.557	0.4875	0.47	0.47275	0.013	0.01375	0.0155	0.4815	0.4845	0.487			74	0.47675	0.0140833	0.484333	0.00941077	0.0012829	0.00275379
	75	0.5545	0.53725	0.53675	0.08375	0.0845	0.08625	0.54975	0.55	0.55325	0.4845	0.46725	0.46675	0.01375	0.0145	0.01625	0.47975	0.48	0.48325			75	0.472833	0.0148333	0.481	0.0101067	0.0012829	0.00195256
	76	0.568	0.5535	0.554	0.084	0.085	0.08675	0.553	0.5565	0.558	0.498	0.4835	0.484	0.014	0.015	0.01675	0.483	0.4865	0.488			76	0.4885	0.01525	0.485833	0.00823104	0.00139194	0.0025658
	77	0.56625	0.55275	0.552	0.08425	0.085	0.0865	0.5575	0.56	0.56125	0.49625	0.48275	0.482	0.01425	0.015	0.0165	0.4875	0.49	0.49125			77	0.487	0.01525	0.489583	0.00801951	0.00114564	0.00190941
	78	0.55775	0.545	0.544	0.0845	0.08475	0.0865	0.55225	0.5545	0.55675	0.48775	0.475	0.474	0.0145	0.01475	0.0165	0.48225	0.4845	0.48675			78	0.478917	0.01525	0.4845	0.00766621	0.00108972	0.00225
	79	0.5525	0.5405	0.539	0.08425	0.085	0.08725	0.5425	0.546	0.548	0.4825	0.4705	0.469	0.01425	0.015	0.01725	0.4725	0.476	0.478			79	0.474	0.0155	0.4755	0.00739932	0.00156125	0.00278388
	80	0.5605	0.549	0.54875	0.0845	0.085	0.0865	0.555	0.55825	0.561	0.4905	0.479	0.47875	0.0145	0.015	0.0165	0.485	0.48825	0.491			80	0.48275	0.0153333	0.488083	0.00671286	0.00104083	0.00300347
	81	0.55875	0.54575	0.5465	0.08475	0.0855	0.08725	0.55525	0.55775	0.5605	0.48875	0.47575	0.4765	0.01475	0.0155	0.01725	0.48525	0.48775	0.4905			81	0.480333	0.0158333	0.487833	0.00729869	0.0012829	0.00262599
	82	0.562	0.549	0.5465	0.085	0.0855	0.08725	0.55	0.5505	0.552	0.492	0.479	0.4765	0.015	0.0155	0.01725	0.48	0.4805	0.482			82	0.4825	0.0159167	0.480833	0.00832166	0.00118145	0.00104083
	83	0.559	0.5485	0.5475	0.0845	0.085	0.08675	0.55525	0.55775	0.56	0.489	0.4785	0.4775	0.0145	0.015	0.01675	0.48525	0.48775	0.49			83	0.481667	0.0154167	0.487667	0.0063705	0.00118145	0.0023761
	84	0.555	0.5465	0.5455	0.08525	0.0855	0.0875	0.55175	0.55325	0.55625	0.485	0.4765	0.4755	0.01525	0.0155	0.0175	0.48175	0.48325	0.48625			84	0.479	0.0160833	0.48375	0.00522015	0.00123322	0.00229129
	85	0.5515	0.5415	0.5425	0.08475	0.085	0.087	0.55375	0.55675	0.55975	0.4815	0.4715	0.4725	0.01475	0.015	0.017	0.48375	0.48675	0.48975			85	0.475167	0.0155833	0.48675	0.00550757	0.00123322	0.003
	86	0.556	0.549	0.54875	0.08525	0.08575	0.0875	0.5545	0.55775	0.55875	0.486	0.479	0.47875	0.01525	0.01575	0.0175	0.4845	0.48775	0.48875			86	0.48125	0.0161667	0.487	0.00411552	0.00118145	0.00222205
	87	0.555	0.5475	0.5485	0.08475	0.0855	0.08725	0.55425	0.55775	0.55875	0.485	0.4775	0.4785	0.01475	0.0155	0.01725	0.48425	0.48775	0.48875			87	0.480333	0.0158333	0.486917	0.00407226	0.0012829	0.00236291
	88	0.544	0.54025	0.54	0.08475	0.085	0.087	0.54725	0.5485	0.551	0.474	0.47025	0.47	0.01475	0.015	0.017	0.47725	0.4785	0.481			88	0.471417	0.0155833	0.478917	0.00224072	0.00123322	0.00190941
	89	0.524	0.52275	0.52475	0.08425	0.08475	0.08675	0.53775	0.5405	0.54325	0.454	0.45275	0.45475	0.01425	0.01475	0.01675	0.46775	0.4705	0.47325			89	0.453833	0.01525	0.4705	0.00101036	0.00132288	0.00275
	90	0.5475	0.53875	0.53925	0.086	0.08625	0.08825	0.54675	0.54775	0.549	0.4775	0.46875	0.46925	0.016	0.01625	0.01825	0.47675	0.47775	0.479			90	0.471833	0.0168333	0.477833	0.00491384	0.00123322	0.00112731
	91	0.54375	0.5375	0.53775	0.08525	0.0855	0.0875	0.546	0.54775	0.54925	0.47375	0.4675	0.46775	0.01525	0.0155	0.0175	0.476	0.47775	0.47925			91	0.469667	0.0160833	0.477667	0.00353848	0.00123322	0.0016266
	92	0.549	0.54075	0.541	0.086	0.08625	0.08825	0.54425	0.5465	0.547	0.479	0.47075	0.471	0.016	0.01625	0.01825	0.47425	0.4765	0.477			92	0.473583	0.0168333	0.475917	0.00469264	0.00123322	0.00146487
	93	0.54	0.53225	0.535	0.086	0.0865	0.0885	0.54375	0.54775	0.54975	0.47	0.46225	0.465	0.016	0.0165	0.0185	0.47375	0.47775	0.47975			93	0.46575	0.017	0.477083	0.00392906	0.00132288	0.00305505
	94	0.54675	0.53925	0.53925	0.08525	0.08575	0.08825	0.54875	0.54975	0.551	0.47675	0.46925	0.46925	0.01525	0.01575	0.01825	0.47875	0.47975	0.481			94	0.47175	0.0164167	0.479833	0.00433013	0.00160728	0.00112731
	95	0.54	0.53475	0.53725	0.0865	0.08675	0.0895	0.5445	0.54825	0.54875	0.47	0.46475	0.46725	0.0165	0.01675	0.0195	0.4745	0.47825	0.47875			95	0.467333	0.0175833	0.477167	0.00262599	0.00166458	0.00232289
	96	0.53775	0.533	0.533	0.08525	0.08575	0.08875	0.54	0.543	0.545	0.46775	0.463	0.463	0.01525	0.01575	0.01875	0.47	0.473	0.475			96	0.464583	0.0165833	0.472667	0.00274241	0.00189297	0.00251661
	97	0.53325	0.53	0.5315	0.08625	0.08675	0.08975	0.538	0.5415	0.543	0.46325	0.46	0.4615	0.01625	0.01675	0.01975	0.468	0.4715	0.473			97	0.461583	0.0175833	0.470833	0.0016266	0.00189297	0.0025658
	98	0.52475	0.5155	0.51775	0.086	0.08625	0.08925	0.52675	0.53025	0.53275	0.45475	0.4455	0.44775	0.016	0.01625	0.01925	0.45675	0.46025	0.46275			98	0.449333	0.0171667	0.459917	0.00482399	0.00180854	0.00301386
	99	0.54625	0.53875	0.54225	0.086	0.0865	0.0895	0.544	0.54825	0.54875	0.47625	0.46875	0.47225	0.016	0.0165	0.0195	0.474	0.47825	0.47875			99	0.472417	0.0173333	0.477	0.00375278	0.00189297	0.00261008
	100	0.54475	0.54175	0.54175	0.08575	0.086	0.0895	0.5425	0.5455	0.546	0.47475	0.47175	0.47175	0.01575	0.016	0.0195	0.4725	0.4755	0.476			100	0.47275	0.0170833	0.474667	0.00173205	0.00209662	0.00189297
	101	0.53675	0.53075	0.5325	0.0865	0.08675	0.0905	0.53525	0.53975	0.53975	0.46675	0.46075	0.4625	0.0165	0.01675	0.0205	0.46525	0.46975	0.46975			101	0.463333	0.0179167	0.46825	0.00308558	0.00224072	0.00259808
	102	0.53325	0.529	0.5305	0.08625	0.08625	0.09	0.53575	0.539	0.53975	0.46325	0.459	0.4605	0.01625	0.01625	0.02	0.46575	0.469	0.46975			102	0.460917	0.0175	0.468167	0.00215542	0.00216506	0.00212623
	103	0.52425	0.52575	0.52675	0.0855	0.08625	0.08975	0.5335	0.53675	0.5385	0.45425	0.45575	0.45675	0.0155	0.01625	0.01975	0.4635	0.46675	0.4685			103	0.455583	0.0171667	0.46625	0.00125831	0.00226844	0.00253722
	104	0.51775	0.5165	0.518	0.08625	0.087	0.09025	0.52925	0.5335	0.5355	0.44775	0.4465	0.448	0.01625	0.017	0.02025	0.45925	0.4635	0.4655			104	0.447417	0.0178333	0.46275	0.000803638	0.00212623	0.00319179
	105	0.53425	0.5325	0.5325	0.08625	0.08675	0.09	0.53575	0.5395	0.54025	0.46425	0.4625	0.4625	0.01625	0.01675	0.02	0.46575	0.4695	0.47025			105	0.463083	0.0176667	0.4685	0.00101036	0.00203613	0.00241091
	106	0.51425	0.5145	0.51375	0.08625	0.0865	0.08975	0.52425	0.5295	0.53175	0.44425	0.4445	0.44375	0.01625	0.0165	0.01975	0.45425	0.4595	0.46175			106	0.444167	0.0175	0.4585	0.000381881	0.00195256	0.0038487
	107	0.527	0.526	0.5255	0.0865	0.0865	0.09025	0.52875	0.5335	0.53425	0.457	0.456	0.4555	0.0165	0.0165	0.02025	0.45875	0.4635	0.46425			107	0.456167	0.01775	0.462167	0.000763763	0.00216506	0.00298259
	108	0.53375	0.531	0.53075	0.086	0.0865	0.08975	0.53725	0.5425	0.54325	0.46375	0.461	0.46075	0.016	0.0165	0.01975	0.46725	0.4725	0.47325			108	0.461833	0.0174167	0.471	0.00166458	0.00203613	0.00326917
	109	0.5385	0.537	0.536	0.087	0.087	0.09025	0.53825	0.54325	0.54325	0.4685	0.467	0.466	0.017	0.017	0.02025	0.46825	0.47325	0.47325			109	0.467167	0.0180833	0.471583	0.00125831	0.00187639	0.00288675
	110	0.52325	0.5265	0.52575	0.08625	0.0865	0.09025	0.53275	0.537	0.53825	0.45325	0.4565	0.45575	0.01625	0.0165	0.02025	0.46275	0.467	0.46825			110	0.455167	0.0176667	0.466	0.00170171	0.00224072	0.00288314
	111	0.5125	0.51175	0.511	0.0855	0.08625	0.0895	0.52225	0.528	0.5305	0.4425	0.44175	0.441	0.0155	0.01625	0.0195	0.45225	0.458	0.4605			111	0.44175	0.0170833	0.456917	0.00075	0.00212623	0.00423035
	112	0.5225	0.51875	0.5165	0.08575	0.0865	0.09	0.52175	0.52675	0.5275	0.4525	0.44875	0.4465	0.01575	0.0165	0.02	0.45175	0.45675	0.4575			112	0.44925	0.0174167	0.455333	0.00303109	0.00226844	0.00312583
	113	0.53175	0.5245	0.52325	0.08625	0.087	0.09	0.52825	0.534	0.53425	0.46175	0.4545	0.45325	0.01625	0.017	0.02	0.45825	0.464	0.46425			113	0.4565	0.01775	0.462167	0.00458939	0.00198431	0.00339424
	114	0.54575	0.535	0.53525	0.086	0.087	0.09025	0.5415	0.5465	0.54675	0.47575	0.465	0.46525	0.016	0.017	0.02025	0.4715	0.4765	0.47675			114	0.468667	0.01775	0.474917	0.00613562	0.00222205	0.00296156
	115	0.5305	0.523	0.52425	0.0865	0.0875	0.09025	0.5325	0.53875	0.5405	0.4605	0.453	0.45425	0.0165	0.0175	0.02025	0.4625	0.46875	0.4705			115	0.455917	0.0180833	0.46725	0.00401819	0.00194186	0.00420565
	116	0.528	0.52075	0.519	0.0865	0.0875	0.09025	0.52575	0.529	0.52975	0.458	0.45075	0.449	0.0165	0.0175	0.02025	0.45575	0.459	0.45975			116	0.452583	0.0180833	0.458167	0.00477188	0.00194186	0.00212623
	117	0.5245	0.5205	0.51825	0.08525	0.08675	0.0895	0.53075	0.53325	0.53325	0.4545	0.4505	0.44825	0.01525	0.01675	0.0195	0.46075	0.46325	0.46325			117	0.451083	0.0171667	0.462417	0.00316557	0.00215542	0.00144338
	118	0.53175	0.52775	0.52725	0.087	0.08875	0.09075	0.53225	0.53725	0.53675	0.46175	0.45775	0.45725	0.017	0.01875	0.02075	0.46225	0.46725	0.46675			118	0.458917	0.0188333	0.465417	0.00246644	0.00187639	0.00275379
	119	0.52675	0.52	0.519	0.086	0.08775	0.09	0.52975	0.5325	0.53275	0.45675	0.45	0.449	0.016	0.01775	0.02	0.45975	0.4625	0.46275			119	0.451917	0.0179167	0.461667	0.00421555	0.0020052	0.00166458
	120	0.53875	0.53475	0.53475	0.0865	0.088	0.09	0.53775	0.54375	0.5425	0.46875	0.46475	0.46475	0.0165	0.018	0.02	0.46775	0.47375	0.4725			120	0.466083	0.0181667	0.471333	0.0023094	0.00175594	0.00316557
	121	0.5415	0.53475	0.534	0.08725	0.08875	0.09075	0.53625	0.5405	0.5385	0.4715	0.46475	0.464	0.01725	0.01875	0.02075	0.46625	0.4705	0.4685			121	0.46675	0.0189167	0.468417	0.00413068	0.00175594	0.00212623
	122	0.5335	0.5295	0.529	0.08625	0.08825	0.09025	0.5365	0.54125	0.53975	0.4635	0.4595	0.459	0.01625	0.01825	0.02025	0.4665	0.47125	0.46975			122	0.460667	0.01825	0.469167	0.00246644	0.002	0.00242813
	123	0.524	0.51425	0.51475	0.08625	0.088	0.09025	0.52525	0.528	0.52875	0.454	0.44425	0.44475	0.01625	0.018	0.02025	0.45525	0.458	0.45875			123	0.447667	0.0181667	0.457333	0.00549052	0.0020052	0.00184278
	124	0.53075	0.526	0.526	0.087	0.089	0.0905	0.53225	0.536	0.53525	0.46075	0.456	0.456	0.017	0.019	0.0205	0.46225	0.466	0.46525			124	0.457583	0.0188333	0.4645	0.00274241	0.00175594	0.00198431
	125	0.53	0.52475	0.52475	0.08575	0.08825	0.09	0.531	0.53375	0.53375	0.46	0.45475	0.45475	0.01575	0.01825	0.02	0.461	0.46375	0.46375			125	0.4565	0.018	0.462833	0.00303109	0.002136	0.00158771
	126	0.539	0.532	0.53	0.0875	0.089	0.09075	0.5305	0.533	0.53175	0.469	0.462	0.46	0.0175	0.019	0.02075	0.4605	0.463	0.46175			126	0.463667	0.0190833	0.46175	0.00472582	0.0016266	0.00125
	127	0.539	0.53125	0.528	0.08675	0.0885	0.08975	0.53075	0.5325	0.53225	0.469	0.46125	0.458	0.01675	0.0185	0.01975	0.46075	0.4625	0.46225			127	0.46275	0.0183333	0.461833	0.00565133	0.00150693	0.000946485
	128	0.53275	0.52425	0.521	0.0875	0.08925	0.09075	0.5245	0.52525	0.5245	0.46275	0.45425	0.451	0.0175	0.01925	0.02075	0.4545	0.45525	0.4545			128	0.456	0.0191667	0.45475	0.00606733	0.0016266	0.000433013
	129	0.51875	0.5085	0.509	0.08725	0.08925	0.0905	0.52125	0.5215	0.5265	0.44875	0.4385	0.439	0.01725	0.01925	0.0205	0.45125	0.4515	0.4565			129	0.442083	0.019	0.453083	0.00577891	0.00163936	0.00296156
	130	0.51775	0.518	0.515	0.088	0.09	0.091	0.52175	0.52225	0.5265	0.44775	0.448	0.445	0.018	0.02	0.021	0.45175	0.45225	0.4565			130	0.446917	0.0196667	0.4535	0.00166458	0.00152753	0.00261008

## Sheet: Fig.4
		Figure 3. Plate reader growth curves
		Data brut															AVG	AVG	AVG	AVG			STD	STD	STD	STD			lissé sur 1 h-blanc	AVG					lissé sur 1 h-blanc	STD
	souche	G5823	G5823	G5823	G5848	G5848	G5848	G6234	G6234	G6234	G6235	G6235	G6235			souche	G5823	G5848	G6234	G6235		souche	G5823	G5848	G6234	G6235	blanc	0.07		G5823	G5848	G6234	G6235			G5823	G5848	G6234	G6235
	Time (jj:hh:mm:ss)	11	12	13	14	15	16	17	18	19	22	23	24			0	0.089	0.0863333	0.0873333	0.0843333		0	1.69967e-17	0.00152753	0.00152753	0.00208167			0	0.019	0.0163333	0.0173333	0.0143333		0	1.69967e-17	0.00152753	0.00152753	0.00208167
	00:00:57	0.089	0.089	0.089	0.086	0.085	0.088	0.087	0.086	0.089	0.082	0.085	0.086		Temps (h)	0.25	0.08	0.0766667	0.0783333	0.0743333		0.25	0	0.00057735	0.00057735	0.00057735			1	0.0101667	0.00725	0.00883333	0.00666667		1	0.000144338	0.000933013	0.000894338	0.00057735
	00:15:06	0.08	0.08	0.08	0.077	0.076	0.077	0.078	0.078	0.079	0.074	0.074	0.075			0.5	0.08	0.077	0.079	0.0773333		0.5	0	0.001	0.001	0.00057735			2	0.0105	0.00908333	0.0101667	0.011		2	0.00057735	0.000959232	0.000683013	0.00135357
	00:30:06	0.08	0.08	0.08	0.077	0.076	0.078	0.079	0.078	0.08	0.078	0.077	0.077			0.75	0.08	0.0773333	0.079	0.0766667		0.75	0	0.0011547	0.001	0.00057735			3	0.0111667	0.0106667	0.0111667	0.0134167		3	0.000538675	0.00139564	0.00057735	0.000721688
	00:45:06	0.08	0.08	0.08	0.078	0.076	0.078	0.079	0.078	0.08	0.077	0.077	0.076			1	0.0806667	0.078	0.079	0.0783333		1	0.00057735	0.001	0.001	0.00057735			4	0.012	0.0121667	0.0129167	0.0155		4	0.000920556	0.00107735	0.000894338	0.000288675
	01:00:06	0.081	0.081	0.08	0.078	0.077	0.079	0.079	0.078	0.08	0.079	0.078	0.078			1.25	0.0803333	0.0783333	0.0793333	0.08		1.25	0.00057735	0.0011547	0.00057735	0.001			5	0.0125	0.0131667	0.0145833	0.0169167		5	0.00152753	0.00107735	0.000971688	0.000144338
	01:15:06	0.08	0.081	0.08	0.079	0.077	0.079	0.079	0.079	0.08	0.081	0.08	0.079			1.5	0.0803333	0.0786667	0.08	0.0803333		1.5	0.00057735	0.00057735	0.001	0.00152753			6	0.01325	0.0143333	0.01675	0.0179167		6	0.00126376	0.0011547	0.000933013	0.000144338
	01:30:06	0.08	0.081	0.08	0.079	0.078	0.079	0.08	0.079	0.081	0.082	0.08	0.079			1.75	0.0806667	0.0796667	0.0806667	0.082		1.75	0.00057735	0.00057735	0.00057735	0.00173205			7	0.0139167	0.0153333	0.0191667	0.019		7	0.00126376	0.0011547	0.00107735	1.69967e-17
	01:45:06	0.081	0.081	0.08	0.08	0.079	0.08	0.081	0.08	0.081	0.084	0.081	0.081			2	0.0806667	0.0796667	0.0806667	0.0816667		2	0.00057735	0.00152753	0.00057735	0.0011547			8	0.014	0.0156667	0.0223333	0.0200833		8	0.00126376	0.00130244	0.00120923	0.000144338
	02:00:06	0.081	0.081	0.08	0.08	0.078	0.081	0.081	0.08	0.081	0.083	0.081	0.081			2.25	0.0813333	0.0803333	0.0806667	0.0836667		2.25	0.00057735	0.00152753	0.00057735	0.0011547			9	0.0153333	0.0170833	0.0283333	0.023		9	0.00152753	0.00126376	0.00195866	1.69967e-17
	02:15:06	0.081	0.082	0.081	0.08	0.079	0.082	0.081	0.08	0.081	0.085	0.083	0.083			2.5	0.0813333	0.0806667	0.0813333	0.0833333		2.5	0.00057735	0.00152753	0.00057735	0.00057735			10	0.0161667	0.0178333	0.0356667	0.02575		10	0.00143432	0.00113188	0.00238836	0.000683013
	02:30:06	0.081	0.082	0.081	0.081	0.079	0.082	0.081	0.081	0.082	0.084	0.083	0.083			2.75	0.081	0.081	0.0813333	0.0833333		2.75	0.001	0.001	0.00057735	0.00057735			11	0.0174167	0.01925	0.0444167	0.03075		11	0.00113188	0.00126376	0.00234236	0.00111603
	02:45:06	0.081	0.082	0.08	0.081	0.08	0.082	0.081	0.081	0.082	0.084	0.083	0.083			3	0.081	0.0806667	0.0813333	0.0833333		3	0	0.00152753	0.00057735	0.00057735			12	0.0199167	0.0201667	0.0568333	0.0380833		12	0.00113188	0.00139564	0.00318003	0.00131489
	03:00:06	0.081	0.081	0.081	0.081	0.079	0.082	0.081	0.081	0.082	0.084	0.083	0.083			3.25	0.0813333	0.081	0.082	0.084		3.25	0.00057735	0.001	0.001	0			13	0.0235	0.022	0.0580833	0.0479167		13	0.0005	0.00117056	0.00407712	0.000894338
	03:15:06	0.081	0.082	0.081	0.081	0.08	0.082	0.082	0.081	0.083	0.084	0.084	0.084			3.5	0.0813333	0.0813333	0.082	0.0846667		3.5	0.00057735	0.0011547	0.001	0.00057735			14	0.0285833	0.0238333	0.0609167	0.0585833		14	0.000538675	0.00139564	0.00178145	0.00181489
	03:30:06	0.081	0.082	0.081	0.082	0.08	0.082	0.082	0.081	0.083	0.085	0.085	0.084			3.75	0.0823333	0.0823333	0.0836667	0.0863333		3.75	0.00152753	0.0011547	0.00057735	0.00057735			15	0.0356667	0.0260833	0.0750833	0.0684167		15	0.000920556	0.00139564	0.00609225	0.00243623
	03:45:06	0.082	0.084	0.081	0.083	0.081	0.083	0.084	0.083	0.084	0.087	0.086	0.086			4	0.083	0.084	0.084	0.087		4	0.001	0.001	0.001	1.69967e-17			16	0.0419167	0.0299167	0.0941667	0.0748333		16	0.00203145	0.00107735	0.00809657	0.00170807
	04:00:06	0.083	0.084	0.082	0.084	0.083	0.085	0.084	0.083	0.085	0.087	0.087	0.087			4.25	0.0826667	0.0833333	0.084	0.0866667		4.25	0.00152753	0.0011547	0.001	0.00057735			17	0.0544167	0.035	0.113333	0.0796667		17	0.00357268	0.0011581	0.0068304	0.00702631
	04:15:06	0.083	0.084	0.081	0.084	0.082	0.084	0.084	0.083	0.085	0.087	0.087	0.086			4.5	0.0823333	0.083	0.0843333	0.087		4.5	0.00152753	0.001	0.0011547	1.69967e-17			18	0.0638333	0.041	0.133083	0.0828333		18	0.00283324	0.00168092	0.00615905	0.00917441
	04:30:06	0.082	0.084	0.081	0.083	0.082	0.084	0.085	0.083	0.085	0.087	0.087	0.087			4.75	0.0823333	0.083	0.0846667	0.087		4.75	0.00152753	0.001	0.00057735	1.69967e-17			19	0.0861667	0.0543333	0.1515	0.087		19	0.00246603	0.00181614	0.00586174	0.00863217
	04:45:06	0.082	0.084	0.081	0.083	0.082	0.084	0.085	0.084	0.085	0.087	0.087	0.087			5	0.0826667	0.0833333	0.0853333	0.087		5	0.00152753	0.0011547	0.0011547	1.69967e-17			20	0.106917	0.0678333	0.170667	0.0926667		20	0.00179332	0.00286304	0.0058845	0.00394205
	05:00:06	0.083	0.084	0.081	0.084	0.082	0.084	0.086	0.084	0.086	0.087	0.087	0.087			5.25	0.0826667	0.0833333	0.086	0.087		5.25	0.00152753	0.0011547	0.001	1.69967e-17			21	0.142167	0.0935833	0.18675	0.100583		21	0.00133531	0.00139224	0.00608147	0.00301291
	05:15:06	0.083	0.084	0.081	0.084	0.082	0.084	0.086	0.085	0.087	0.087	0.087	0.087			5.5	0.083	0.0843333	0.086	0.0876667		5.5	0.001	0.0011547	0.001	0.00057735			22	0.180417	0.117917	0.210667	0.107917		22	0.00330985	0.00326683	0.00517151	0.00343003
	05:30:06	0.083	0.084	0.082	0.085	0.083	0.085	0.086	0.085	0.087	0.088	0.088	0.087			5.75	0.0843333	0.0853333	0.0876667	0.089		5.75	0.00152753	0.0011547	0.00057735	1.69967e-17			23	0.21325	0.148167	0.218667	0.108833		23	0.00410279	0.00497393	0.00393009	0.00250591
	05:45:06	0.084	0.086	0.083	0.086	0.084	0.086	0.088	0.087	0.088	0.089	0.089	0.089			6	0.083	0.0843333	0.0873333	0.088		6	0.001	0.0011547	0.0011547	1.69967e-17			24	0.24475	0.185417	0.232917	0.119333		24	0.00904514	0.0133042	0.00358213	0.00369757
	06:00:06	0.083	0.084	0.082	0.085	0.083	0.085	0.088	0.086	0.088	0.088	0.088	0.088			6.25	0.083	0.0843333	0.088	0.088		6.25	0.001	0.0011547	0.001	1.69967e-17			25	0.285667	0.22025	0.249167	0.126917		25	0.00685903	0.0216096	0.00389362	0.00693349
	06:15:06	0.083	0.084	0.082	0.085	0.083	0.085	0.088	0.087	0.089	0.088	0.088	0.088			6.5	0.0843333	0.0853333	0.0893333	0.089		6.5	0.00152753	0.0011547	0.0011547	1.69967e-17			26	0.340583	0.258167	0.26175	0.122083		26	0.00935491	0.00731487	0.00295574	0.00580857
	06:30:06	0.084	0.086	0.083	0.086	0.084	0.086	0.09	0.088	0.09	0.089	0.089	0.089			6.75	0.084	0.0853333	0.089	0.089		6.75	0.001	0.0011547	0.001	1.69967e-17			27	0.395167	0.305667	0.273333	0.128		27	0.0106867	0.0141118	0.00295273	0.0082931
	06:45:06	0.084	0.085	0.083	0.086	0.084	0.086	0.089	0.088	0.09	0.089	0.089	0.089			7	0.0843333	0.0863333	0.0903333	0.09		7	0.00152753	0.0011547	0.0011547	1.69967e-17			28	0.448333	0.36375	0.286667	0.131583		28	0.0106993	0.0224104	0.0030894	0.00948554
	07:00:06	0.084	0.086	0.083	0.087	0.085	0.087	0.091	0.089	0.091	0.09	0.09	0.09			7.25	0.0836667	0.085	0.0903333	0.089		7.25	0.00152753	0.001	0.0011547	1.69967e-17			29	0.491833	0.423917	0.286	0.132333		29	0.011189	0.0210493	0.00289145	0.0119711
	07:15:06	0.084	0.085	0.082	0.086	0.084	0.085	0.091	0.089	0.091	0.089	0.089	0.089			7.5	0.0843333	0.0863333	0.0923333	0.091		7.5	0.00152753	0.0011547	0.0011547	1.69967e-17			30	0.527833	0.474833	0.291083	0.128667		30	0.0141015	0.0150127	0.0044367	0.00871819
	07:30:06	0.084	0.086	0.083	0.087	0.085	0.087	0.093	0.091	0.093	0.091	0.091	0.091			7.75	0.084	0.0856667	0.0926667	0.09		7.75	0.001	0.00152753	0.00152753	1.69967e-17			31	0.562583	0.520667	0.31475	0.1335		31	0.0153809	0.00846281	0.00427073	0.00750371
	07:45:06	0.084	0.085	0.083	0.087	0.084	0.086	0.093	0.091	0.094	0.09	0.09	0.09			8	0.084	0.0856667	0.094	0.0903333		8	0.001	0.00152753	0.001	0.00057735			32	0.584417	0.55225	0.33425	0.14575		32	0.0150576	0.00869046	0.00387945	0.0104202
	08:00:06	0.084	0.085	0.083	0.087	0.084	0.086	0.094	0.093	0.095	0.091	0.09	0.09			8.25	0.0843333	0.086	0.0953333	0.091		8.25	0.00152753	0.001	0.0011547	1.69967e-17			33	0.600083	0.577167	0.351333	0.16075		33	0.0163739	0.00527966	0.00431545	0.0161498
	08:15:06	0.084	0.086	0.083	0.087	0.085	0.086	0.096	0.094	0.096	0.091	0.091	0.091			8.5	0.0853333	0.087	0.0973333	0.093		8.5	0.00152753	0.001	0.00208167	1.69967e-17			34	0.591667	0.58275	0.346167	0.16825		34	0.0216519	0.0118686	0.00311304	0.0160439
	08:30:06	0.085	0.087	0.084	0.088	0.086	0.087	0.098	0.095	0.099	0.093	0.093	0.093			8.75	0.0853333	0.0866667	0.0983333	0.093		8.75	0.00152753	0.00152753	0.00208167	1.69967e-17			35	0.593833	0.581	0.339667	0.157		35	0.0302469	0.00718671	0.00199782	0.0136527
	08:45:06	0.085	0.087	0.084	0.088	0.085	0.087	0.099	0.096	0.1	0.093	0.093	0.093			9	0.0863333	0.0886667	0.102333	0.095		9	0.00152753	0.00152753	0.00251661	1.69967e-17			36	0.58725	0.567333	0.345167	0.15225		36	0.0398362	0.0104302	0.00292852	0.00917657
	09:00:06	0.086	0.088	0.085	0.09	0.087	0.089	0.102	0.1	0.105	0.095	0.095	0.095			9.25	0.0863333	0.088	0.102333	0.095		9.25	0.00152753	0.001	0.00208167	0.001			37	0.569083	0.566667	0.356167	0.16475		37	0.0397766	0.00937034	0.00229425	0.0104138
	09:15:06	0.086	0.088	0.085	0.089	0.087	0.088	0.103	0.1	0.104	0.096	0.094	0.095			9.5	0.0863333	0.088	0.105	0.0953333		9.5	0.00152753	0.001	0.00264575	0.00057735			38	0.562667	0.557417	0.348833	0.1565		38	0.0330027	0.0145497	0.00166606	0.00891027
	09:30:06	0.086	0.088	0.085	0.089	0.087	0.088	0.106	0.102	0.107	0.096	0.095	0.095			9.75	0.0853333	0.087	0.105667	0.0953333		9.75	0.0011547	0.001	0.00251661	0.00057735			39	0.565083	0.5595	0.365833	0.160833		39	0.0322751	0.0151602	0.00219289	0.0115292
	09:45:06	0.086	0.086	0.084	0.088	0.086	0.087	0.106	0.103	0.108	0.096	0.095	0.095			10	0.0866667	0.0883333	0.109667	0.0973333		10	0.00152753	0.00152753	0.0023094	0.00057735			40	0.536333	0.551583	0.38275	0.170833		40	0.0332953	0.0219116	0.002557	0.0123964
	10:00:06	0.087	0.088	0.085	0.09	0.087	0.088	0.111	0.107	0.111	0.098	0.097	0.097			10.25	0.0876667	0.0896667	0.108667	0.099		10.25	0.00152753	0.00152753	0.00152753	0.001			41	0.529917	0.5435	0.384167	0.186417		41	0.0320833	0.0210572	0.00303195	0.0165286
	10:15:06	0.088	0.089	0.086	0.091	0.088	0.09	0.109	0.107	0.11	0.1	0.098	0.099			10.5	0.088	0.09	0.112	0.100667		10.5	0.001	0.001	0.00264575	0.0011547			42	0.516917	0.527833	0.38775	0.194083		42	0.0296557	0.021704	0.00414023	0.020684
	10:30:06	0.088	0.089	0.087	0.091	0.089	0.09	0.113	0.109	0.114	0.102	0.1	0.1			10.75	0.087	0.0883333	0.116667	0.100667		10.75	0.001	0.00152753	0.0023094	0.0011547			43	0.4965	0.514833	0.40975	0.208167		43	0.0277774	0.0279704	0.00415014	0.0214928
	10:45:06	0.087	0.088	0.086	0.09	0.087	0.088	0.118	0.114	0.118	0.102	0.1	0.1			11	0.087	0.089	0.120333	0.102667		11	0.001	0.001	0.00288675	0.0011547			44	0.477083	0.49925	0.428	0.223917		44	0.0251548	0.0280716	0.00256101	0.022202
	11:00:06	0.087	0.088	0.086	0.09	0.088	0.089	0.122	0.117	0.122	0.104	0.102	0.102			11.25	0.0886667	0.0896667	0.120667	0.105		11.25	0.00152753	0.00152753	0.00321455	0.00173205			45	0.499667	0.517167	0.437083	0.237417		45	0.026271	0.0265523	0.0059336	0.0183918
	11:15:06	0.089	0.09	0.087	0.091	0.088	0.09	0.122	0.117	0.123	0.107	0.104	0.104			11.5	0.09	0.09	0.126	0.107		11.5	0.001	0.001	0.002	0.001			46	0.51275	0.5295	0.435167	0.249417		46	0.0288752	0.0281818	0.00773048	0.0142687
	11:30:06	0.09	0.091	0.089	0.091	0.089	0.09	0.128	0.124	0.126	0.108	0.107	0.106			11.75	0.09	0.0903333	0.129	0.109333		11.75	0.001	0.00152753	0.0034641	0.00152753			47	0.480333	0.50475	0.473583	0.261667		47	0.0222205	0.0285295	0.00666625	0.0185103
	11:45:06	0.09	0.091	0.089	0.092	0.089	0.09	0.131	0.125	0.131	0.111	0.109	0.108			12	0.091	0.0906667	0.131667	0.111		12	0.001	0.00152753	0.00404145	0.001			48	0.4835	0.503917	0.484	0.264		48	0.0219091	0.0273706	0.00699941	0.0164004
	12:00:06	0.091	0.092	0.09	0.092	0.089	0.091	0.136	0.131	0.128	0.112	0.11	0.111			12.25	0.091	0.0906667	0.131333	0.113		12.25	0.001	0.00152753	0.00635085	0.001			49	0.48225	0.516667	0.492083	0.2665		49	0.0239035	0.0296833	0.00478996	0.0146679
	12:15:06	0.091	0.092	0.09	0.092	0.089	0.091	0.135	0.135	0.124	0.114	0.112	0.113			12.5	0.094	0.092	0.127333	0.117		12.5	0.001	0.001	0.0051316	0.001			50	0.477667	0.5015	0.495667	0.273417		50	0.0205259	0.0268037	0.00308416	0.0135452
	12:30:06	0.094	0.095	0.093	0.093	0.091	0.092	0.126	0.133	0.123	0.118	0.116	0.117			12.75	0.095	0.0933333	0.126333	0.121		12.75	1.69967e-17	0.0011547	0.0023094	0.001			51	0.489667	0.507583	0.505833	0.286917		51	0.0193105	0.0260082	0.00313755	0.0140514
	12:45:06	0.095	0.095	0.095	0.094	0.092	0.094	0.125	0.129	0.125	0.121	0.12	0.122			13	0.094	0.092	0.127333	0.120667		13	1.69967e-17	0.001	0.00251661	0.00057735			52	0.469167	0.496167	0.495	0.28175		52	0.0218211	0.0279802	0.00431511	0.0116512
	13:00:06	0.094	0.094	0.094	0.093	0.091	0.092	0.127	0.13	0.125	0.121	0.12	0.121			13.25	0.0946667	0.0923333	0.130667	0.123		13.25	0.00057735	0.00152753	0.00152753	0.001			53	0.48675	0.5105	0.504083	0.297417		53	0.0200311	0.0262262	0.00336492	0.0127353
	13:15:06	0.095	0.095	0.094	0.094	0.091	0.092	0.131	0.132	0.129	0.123	0.122	0.124			13.5	0.099	0.094	0.128	0.129		13.5	1.69967e-17	0.001	0.001	0.00173205			54	0.47925	0.50425	0.505083	0.297833		54	0.0199756	0.0251978	0.00397771	0.0129232
	13:30:06	0.099	0.099	0.099	0.095	0.093	0.094	0.129	0.127	0.128	0.128	0.128	0.131			13.75	0.100667	0.0946667	0.131333	0.130333		13.75	0.00057735	0.00152753	0.00208167	0.00152753			55	0.479667	0.505417	0.502917	0.3035		55	0.0189603	0.0254474	0.00283571	0.0120476
	13:45:06	0.1	0.101	0.101	0.096	0.093	0.095	0.132	0.129	0.133	0.129	0.13	0.132			14	0.1	0.0943333	0.133667	0.132		14	0.001	0.00152753	0.00251661	0.003			56	0.474583	0.50075	0.50375	0.299167		56	0.0193962	0.0255414	0.00446222	0.0121498
	14:00:06	0.1	0.099	0.101	0.096	0.093	0.094	0.134	0.131	0.136	0.129	0.132	0.135			14.25	0.104667	0.0956667	0.137333	0.135333		14.25	0.00057735	0.00152753	0.00404145	0.00251661			57	0.49475	0.514583	0.509	0.312583		57	0.0187799	0.0242517	0.0019023	0.0103813
	14:15:06	0.105	0.104	0.105	0.097	0.094	0.096	0.138	0.133	0.141	0.133	0.135	0.138			14.5	0.103333	0.0953333	0.140333	0.137		14.5	0.00057735	0.00152753	0.00503322	0.00264575			58	0.487083	0.508583	0.499583	0.322167		58	0.0175077	0.0224169	0.00312426	0.0106829
	14:30:06	0.103	0.103	0.104	0.097	0.094	0.095	0.141	0.135	0.145	0.135	0.136	0.14			14.75	0.104667	0.0963333	0.148	0.139667		14.75	0.00152753	0.00152753	0.00655744	0.00305505			59	0.47275	0.50025	0.492083	0.307667		59	0.0186804	0.0237357	0.00461183	0.00940292
	14:45:06	0.105	0.103	0.106	0.098	0.095	0.096	0.149	0.141	0.154	0.137	0.139	0.143			15	0.11	0.097	0.154667	0.141667		15	0.001	0.001	0.00873689	0.00152753			60	0.484833	0.512333	0.497583	0.30425		60	0.0205458	0.0239193	0.003907	0.00853942
	15:00:06	0.111	0.109	0.11	0.098	0.096	0.097	0.157	0.145	0.162	0.14	0.142	0.143			15.25	0.109667	0.0983333	0.157	0.145333		15.25	0.00251661	0.0011547	0.00888819	0.00057735			61	0.496167	0.5195	0.508333	0.314667		61	0.0204755	0.0213158	0.00396687	0.00882641
	15:15:06	0.11	0.107	0.112	0.099	0.097	0.099	0.16	0.147	0.164	0.145	0.146	0.145			15.5	0.108333	0.098	0.160333	0.143		15.5	0.00208167	0.001	0.00832666	0.00264575			62	0.4855	0.501417	0.489917	0.327167		62	0.0153944	0.0200827	0.00290448	0.0110351
	15:30:06	0.109	0.106	0.11	0.099	0.097	0.098	0.163	0.151	0.167	0.14	0.144	0.145			15.75	0.111667	0.1	0.168	0.144333		15.75	0.00152753	0.001	0.00793725	0.00152753			63	0.49575	0.521167	0.503417	0.314167		63	0.0185407	0.0229358	0.00479753	0.0113299
	15:45:06	0.112	0.11	0.113	0.101	0.099	0.1	0.171	0.159	0.174	0.144	0.146	0.143			16	0.118	0.103333	0.171333	0.146667		16	0.002	0.0011547	0.00723418	0.00208167			64	0.491917	0.512	0.494667	0.317083		64	0.0155521	0.0216349	0.00356953	0.0101177
	16:00:06	0.118	0.116	0.12	0.104	0.102	0.104	0.175	0.163	0.176	0.146	0.149	0.145			16.25	0.120667	0.103	0.176	0.15		16.25	0.00305505	0.001	0.0069282	0.0043589			65	0.493833	0.506	0.49825	0.33625		65	0.0141373	0.0202159	0.0033877	0.0107693
	16:15:06	0.12	0.118	0.124	0.104	0.102	0.103	0.18	0.168	0.18	0.153	0.152	0.145			16.5	0.123667	0.104667	0.181	0.151		16.5	0.00321455	0.00057735	0.0069282	0.006245			66	0.495833	0.510583	0.496417	0.327083		66	0.0147991	0.0209319	0.00301751	0.00956199
	16:30:06	0.125	0.12	0.126	0.105	0.104	0.105	0.185	0.173	0.185	0.156	0.153	0.144			16.75	0.128667	0.105667	0.184667	0.151333		16.75	0.00450925	0.00152753	0.00665833	0.00635085			67	0.50425	0.523167	0.509167	0.322083		67	0.0164022	0.0212811	0.00473198	0.0108096
	16:45:06	0.129	0.124	0.133	0.106	0.104	0.107	0.189	0.177	0.188	0.155	0.155	0.144			17	0.124667	0.106667	0.191667	0.146333		17	0.00351188	0.00152753	0.00680686	0.0111505			68	0.493	0.503333	0.486833	0.335333		68	0.0109523	0.0214688	0.00351077	0.0114098
	17:00:06	0.125	0.121	0.128	0.108	0.105	0.107	0.197	0.184	0.194	0.159	0.142	0.138			17.25	0.127	0.107333	0.192667	0.147333		17.25	0.00264575	0.0011547	0.0057735	0.0104083			69	0.49375	0.508417	0.481833	0.32725		69	0.0116255	0.0252833	0.00330534	0.0100097
	17:15:06	0.128	0.124	0.129	0.108	0.106	0.108	0.196	0.186	0.196	0.159	0.144	0.139			17.5	0.132	0.11	0.201333	0.152333		17.5	0.00360555	0.00173205	0.0064291	0.00757188			70	0.504833	0.523083	0.504833	0.328083		70	0.0149797	0.0250569	0.00582212	0.00963319
	17:30:06	0.131	0.129	0.136	0.111	0.108	0.111	0.206	0.194	0.204	0.161	0.149	0.147			17.75	0.134	0.111333	0.207	0.154		17.75	0.003	0.00152753	0.00608276	0.00964365			71	0.499667	0.518583	0.502417	0.319083		71	0.0155081	0.0219895	0.00488398	0.0102164
	17:45:06	0.134	0.131	0.137	0.111	0.11	0.113	0.211	0.2	0.21	0.165	0.15	0.147			18	0.142333	0.115333	0.211333	0.157667		18	0.00208167	0.0023094	0.00635085	0.00907377			72	0.503417	0.513833	0.506333	0.337083		72	0.0123088	0.019306	0.00185821	0.0138288
	18:00:06	0.143	0.14	0.144	0.114	0.114	0.118	0.215	0.204	0.215	0.168	0.154	0.151			18.25	0.147333	0.119667	0.209667	0.154333		18.25	0.00208167	0.00288675	0.00665833	0.0118462			73	0.498917	0.506417	0.490167	0.344083		73	0.0096127	0.0220575	0.00319902	0.0139907
	18:15:06	0.148	0.145	0.149	0.118	0.118	0.123	0.213	0.202	0.214	0.168	0.148	0.147			18.5	0.154667	0.124333	0.219333	0.154333		18.5	0.00305505	0.00057735	0.00550757	0.0083865			74	0.49575	0.504083	0.479833	0.321		74	0.0105084	0.0246485	0.0051713	0.00834917
	18:30:06	0.154	0.152	0.158	0.124	0.124	0.125	0.222	0.213	0.223	0.164	0.149	0.15			18.75	0.159667	0.126	0.228333	0.159667		18.75	0.00208167	0.00264575	0.00550757	0.00665833			75	0.504167	0.515083	0.4915	0.313667		75	0.013534	0.0249589	0.0056514	0.00834086
	18:45:06	0.162	0.158	0.159	0.129	0.125	0.124	0.231	0.222	0.232	0.167	0.154	0.158			19	0.163	0.127333	0.228667	0.159667		19	0.00264575	0.0011547	0.0057735	0.00763763			76	0.491667	0.500833	0.45475	0.292417		76	0.0141792	0.0307033	0.00740653	0.00555359
	19:00:06	0.165	0.16	0.164	0.128	0.126	0.128	0.232	0.222	0.232	0.168	0.153	0.158			19.25	0.167	0.131333	0.235	0.162667		19.25	0.00264575	0.0011547	0.00608276	0.00665833			77	0.495333	0.502167	0.471917	0.339583		77	0.00605972	0.0290903	0.00287165	0.0115361
	19:15:06	0.169	0.164	0.168	0.132	0.13	0.132	0.238	0.228	0.239	0.17	0.157	0.161			19.5	0.176	0.136667	0.243	0.163		19.5	0.002	0.00472582	0.00608276	0.003			78	0.50025	0.50925	0.4805	0.325583		78	0.0108283	0.0269428	0.00533778	0.0107121
	19:30:06	0.178	0.174	0.176	0.142	0.133	0.135	0.246	0.236	0.247	0.163	0.16	0.166			19.75	0.178667	0.138667	0.240333	0.162		19.75	0.00152753	0.00305505	0.00568624	0.00264575			79	0.498167	0.501833	0.480417	0.343917		79	0.00688956	0.0235651	0.0029252	0.0134742
	19:45:06	0.18	0.177	0.179	0.142	0.136	0.138	0.242	0.234	0.245	0.161	0.16	0.165			20	0.186	0.144667	0.244333	0.163		20	0.001	0.00251661	0.00568624	0.0034641			80	0.503833	0.50675	0.4875	0.336667		80	0.00951266	0.0230737	0.00408952	0.0117136
	20:00:06	0.187	0.185	0.186	0.147	0.142	0.145	0.246	0.238	0.249	0.161	0.161	0.167			20.25	0.192	0.150667	0.246667	0.165		20.25	0.00173205	0.00152753	0.0061101	0.0034641			81	0.504917	0.50575	0.489167	0.337		81	0.0111134	0.0184624	0.00309519	0.011692
	20:15:06	0.193	0.19	0.193	0.151	0.149	0.152	0.248	0.24	0.252	0.163	0.163	0.169			20.5	0.202333	0.158333	0.256	0.172		20.5	0.00208167	0.0023094	0.00655744	0.00264575			82	0.501917	0.504	0.487667	0.330583		82	0.012902	0.0174454	0.00364817	0.0103752
	20:30:06	0.203	0.2	0.204	0.157	0.157	0.161	0.257	0.249	0.262	0.171	0.17	0.175			20.75	0.222333	0.168667	0.264333	0.175667		20.75	0.00152753	0.0011547	0.00665833	0.00288675			83	0.503	0.498083	0.494583	0.340583		83	0.0106599	0.0144758	0.00355366	0.0124034
	20:45:06	0.222	0.221	0.224	0.17	0.168	0.168	0.266	0.257	0.27	0.174	0.174	0.179			21	0.232	0.176667	0.26	0.169667		21	0	0.00057735	0.005	0.00305505			84	0.504167	0.50225	0.490333	0.345833		84	0.00879327	0.0191233	0.00302754	0.0118468
	21:00:06	0.232	0.232	0.232	0.177	0.177	0.176	0.26	0.255	0.265	0.167	0.169	0.173			21.25	0.238333	0.179667	0.269667	0.173333		21.25	0.00472582	0.00404145	0.00550757	0.00321455			85	0.502583	0.5025	0.482	0.334833		85	0.00956	0.0212841	0.00358216	0.0113669
	21:15:06	0.242	0.24	0.233	0.184	0.179	0.176	0.27	0.264	0.275	0.171	0.172	0.177			21.5	0.247	0.183	0.279667	0.178		21.5	0.003	0.002	0.00550757	0.0034641			86	0.499083	0.502917	0.473917	0.330167		86	0.00790257	0.0301684	0.00449144	0.0143915
	21:30:06	0.25	0.247	0.244	0.185	0.183	0.181	0.28	0.274	0.285	0.176	0.176	0.182			21.75	0.253	0.193667	0.288667	0.183333		21.75	0.0043589	0.00450925	0.00550757	0.00404145			87	0.502667	0.50925	0.482583	0.322		87	0.0112539	0.0268494	0.00421739	0.0110298
	21:45:06	0.256	0.255	0.248	0.194	0.198	0.189	0.289	0.283	0.294	0.181	0.181	0.188			22	0.263333	0.195333	0.284667	0.177		22	0.0011547	0.00251661	0.00416333	0.003			88	0.498583	0.506833	0.46325	0.318417		88	0.0111028	0.0311114	0.00436288	0.0113588
	22:00:06	0.264	0.264	0.262	0.195	0.198	0.193	0.286	0.28	0.288	0.177	0.174	0.18			22.25	0.271667	0.202333	0.289667	0.180333		22.25	0.00152753	0.00251661	0.00450925	0.00208167			89	0.49725	0.509833	0.475833	0.328333		89	0.0134089	0.02851	0.00374581	0.0120581
	22:15:06	0.273	0.272	0.27	0.2	0.205	0.202	0.29	0.285	0.294	0.181	0.178	0.182			22.5	0.277667	0.211667	0.285	0.177333		22.5	0.00288675	0.00416333	0.004	0.00208167			90	0.5035	0.507	0.490833	0.335417		90	0.00852765	0.0257698	0.00248089	0.0145249
	0.937569	0.281	0.276	0.276	0.207	0.215	0.213	0.285	0.281	0.289	0.178	0.175	0.179			22.75	0.287	0.225667	0.288	0.176667		22.75	0.00556776	0.00665833	0.00360555	0.00321455			91	0.503917	0.50225	0.499583	0.338		91	0.012358	0.0171879	0.00179904	0.0144332
	0.947986	0.293	0.282	0.286	0.22	0.233	0.224	0.287	0.285	0.292	0.179	0.173	0.178			23	0.296667	0.233	0.292	0.181		23	0.0064291	0.00655744	0.00360555	0.00264575			92	0.5015	0.503167	0.465333	0.332667		92	0.00957707	0.0330097	0.00308749	0.0140989
	0.958403	0.304	0.292	0.294	0.226	0.239	0.234	0.291	0.289	0.296	0.182	0.178	0.183			23.25	0.308333	0.243333	0.293	0.183667		23.25	0.00945163	0.00680686	0.00360555	0.00305505			93	0.504333	0.50425	0.484833	0.341167		93	0.00759192	0.0264277	0.00120923	0.016726
	0.968819	0.319	0.301	0.305	0.238	0.251	0.241	0.292	0.29	0.297	0.183	0.181	0.187			23.5	0.304	0.254667	0.304	0.187333		23.5	0.00984886	0.018037	0.00360555	0.00416333			94	0.500167	0.503833	0.48025	0.334		94	0.0119082	0.0278645	0.00256033	0.0156203
	0.979236	0.315	0.296	0.301	0.256	0.272	0.236	0.303	0.301	0.308	0.184	0.186	0.192			23.75	0.319333	0.259	0.303	0.190667		23.75	0.0113725	0.013	0.00360555	0.00378594			95	0.497583	0.504833	0.494083	0.331667		95	0.0115611	0.0218155	0.00351707	0.0162439
	0.989653	0.332	0.31	0.316	0.259	0.272	0.246	0.302	0.3	0.307	0.188	0.189	0.195			24	0.327333	0.264667	0.311667	0.195667		24	0.00550757	0.0153731	0.00351188	0.00378594			96	0.500417	0.503167	0.47075	0.317917		96	0.0101869	0.0314968	0.00344019	0.0121675
	01 00:00:06	0.331	0.321	0.33	0.272	0.275	0.247	0.312	0.308	0.315	0.193	0.194	0.2			24.25	0.339333	0.276	0.318333	0.200333		24.25	0.0051316	0.028	0.00351188	0.00416333			97	0.5015	0.510917	0.486083	0.312833		97	0.0167334	0.0217407	0.00517512	0.0127975
	01 00:15:06	0.338	0.335	0.345	0.296	0.288	0.244	0.318	0.315	0.322	0.197	0.199	0.205			24.5	0.346333	0.285667	0.313333	0.195		24.5	0.0057735	0.0251462	0.00351188	0.00754983			98	0.496667	0.50225	0.4935	0.326		98	0.0115098	0.0179763	0.00357652	0.014712
	01 00:30:06	0.343	0.343	0.353	0.304	0.296	0.257	0.313	0.31	0.317	0.187	0.196	0.202			24.75	0.358667	0.294667	0.322333	0.197333		24.75	0.00814453	0.0188237	0.00450925	0.00802081			99	0.49775	0.494417	0.460667	0.3275		99	0.00767795	0.0287321	0.00385365	0.0138947
	01 00:45:06	0.355	0.353	0.368	0.304	0.307	0.273	0.322	0.318	0.327	0.189	0.198	0.205			25	0.378333	0.304667	0.322667	0.195		25	0.0083865	0.0144684	0.00404145	0.008			100	0.499167	0.49975	0.4755	0.330667		100	0.00552216	0.0312782	0.00281438	0.0166615
	01 01:00:06	0.374	0.373	0.388	0.312	0.314	0.288	0.322	0.319	0.327	0.187	0.195	0.203			25.25	0.394333	0.315333	0.327	0.195667		25.25	0.0080829	0.0112398	0.00360555	0.00802081			101	0.49225	0.493667	0.494417	0.330583		101	0.00751392	0.0192324	0.00380877	0.0215106
	01 01:15:06	0.393	0.387	0.403	0.318	0.325	0.303	0.326	0.324	0.331	0.188	0.195	0.204			25.5	0.401333	0.324	0.322333	0.187		25.5	0.00873689	0.00608276	0.00305505	0.0052915			102	0.496	0.501667	0.479083	0.3235		102	0.00898636	0.0274216	0.00407231	0.0161265
	01 01:30:06	0.399	0.394	0.411	0.328	0.327	0.317	0.323	0.319	0.325	0.185	0.183	0.193			25.75	0.415	0.331333	0.334	0.189667		25.75	0.00953939	0.00472582	0.00264575	0.00472582			103	0.50125	0.5065	0.48875	0.3135		103	0.0106031	0.0249697	0.0027124	0.0180699
	01 01:45:06	0.414	0.406	0.425	0.335	0.326	0.333	0.335	0.331	0.336	0.188	0.186	0.195			26	0.431667	0.342	0.343667	0.196		26	0.0110604	0.0072111	0.00251661	0.00519615			104	0.4935	0.49325	0.494083	0.321083		104	0.00927033	0.0143587	0.00277604	0.0216546
	01 02:00:06	0.433	0.42	0.442	0.34	0.336	0.35	0.344	0.341	0.346	0.193	0.193	0.202			26.25	0.445	0.354333	0.341333	0.194333		26.25	0.0105357	0.0102144	0.00305505	0.00665833			105	0.496583	0.505417	0.471417	0.302417		105	0.0140607	0.0298021	0.00416768	0.0135442
	01 02:15:06	0.446	0.434	0.455	0.35	0.347	0.366	0.342	0.338	0.344	0.191	0.19	0.202			26.5	0.459667	0.37	0.352	0.198		26.5	0.0100664	0.0111355	0.00264575	0.007			106	0.502333	0.509	0.469333	0.304167		106	0.0122047	0.0336532	0.00384951	0.0154676
	01 02:30:06	0.461	0.449	0.469	0.36	0.368	0.382	0.353	0.349	0.354	0.193	0.195	0.206			26.75	0.470333	0.38	0.335333	0.200667		26.75	0.0119304	0.017088	0.00305505	0.00907377			107	0.4955	0.507167	0.488833	0.303083		107	0.0150752	0.0222672	0.00217129	0.0157061
	01 02:45:06	0.474	0.457	0.48	0.364	0.378	0.398	0.338	0.332	0.336	0.194	0.197	0.211			27	0.485667	0.398333	0.344667	0.199		27	0.0102144	0.0180093	0.00305505	0.0104403			108	0.500167	0.509833	0.47375	0.30775		108	0.0181593	0.0278999	0.00434619	0.0188781
	01 03:00:06	0.49	0.474	0.493	0.38	0.399	0.416	0.348	0.342	0.344	0.192	0.194	0.211			27.25	0.501667	0.41	0.353667	0.201		27.25	0.010116	0.0220681	0.00378594	0.0113578			109	0.496917	0.5065	0.464667	0.28125		109	0.0201888	0.0282241	0.00312027	0.0143651
	01 03:15:06	0.507	0.49	0.508	0.387	0.412	0.431	0.358	0.351	0.352	0.193	0.196	0.214			27.5	0.511	0.426333	0.35	0.197		27.5	0.00953939	0.0231157	0.003	0.00953939			110	0.494333	0.504167	0.489833	0.314		110	0.0133499	0.0226484	0.00367708	0.0238838
	01 03:30:06	0.516	0.5	0.517	0.402	0.429	0.448	0.353	0.347	0.35	0.192	0.191	0.208			27.75	0.528667	0.444333	0.359667	0.202		27.75	0.0127017	0.0207445	0.00305505	0.00953939			111	0.489917	0.495167	0.491167	0.3195		111	0.00784939	0.0244151	0.00489476	0.0285875
	01 03:45:06	0.536	0.514	0.536	0.422	0.448	0.463	0.363	0.357	0.359	0.196	0.197	0.213			28	0.532	0.454333	0.363333	0.206333		28	0.0104403	0.0237136	0.00251661	0.00750555			112	0.493667	0.504583	0.506333	0.309583		112	0.0106503	0.021288	0.00587443	0.0213026
	01 04:00:06	0.539	0.52	0.537	0.429	0.458	0.476	0.366	0.361	0.363	0.202	0.202	0.215			28.25	0.549	0.472667	0.354333	0.205667		28.25	0.0121655	0.0251661	0.00321455	0.0120139			113	0.493	0.501833	0.478417	0.298667		113	0.0174905	0.0277272	0.0072134	0.0194178
	01 04:15:06	0.557	0.535	0.555	0.446	0.476	0.496	0.358	0.353	0.352	0.194	0.205	0.218			28.5	0.551667	0.484333	0.349667	0.203		28.5	0.00971253	0.0221209	0.00208167	0.0135277			114	0.501917	0.504833	0.484417	0.28975		114	0.0156031	0.0301498	0.00723742	0.0176013
	01 04:30:06	0.56	0.541	0.554	0.461	0.487	0.505	0.352	0.348	0.349	0.19	0.202	0.217			28.75	0.572667	0.505333	0.363333	0.204333		28.75	0.0123423	0.0207445	0.00321455	0.0130512			115	0.5005	0.507	0.49075	0.2745		115	0.0154919	0.0302324	0.00613806	0.0153027
	01 04:45:06	0.583	0.559	0.576	0.483	0.509	0.524	0.367	0.361	0.362	0.194	0.2	0.219			29	0.574	0.513333	0.356667	0.196333		29	0.0105357	0.0161658	0.00305505	0.00929157			116	0.495417	0.503917	0.481417	0.2855		116	0.0200967	0.0311342	0.00881541	0.0160857
	01 05:00:06	0.584	0.563	0.575	0.496	0.516	0.528	0.36	0.354	0.356	0.192	0.19	0.207			29.25	0.595	0.531	0.366667	0.202667		29.25	0.0135277	0.0151327	0.00472582	0.011547			117	0.501167	0.508167	0.49625	0.3065		117	0.00835013	0.0357196	0.00692393	0.0261308
	01 05:15:06	0.608	0.581	0.596	0.514	0.536	0.543	0.372	0.363	0.365	0.196	0.196	0.216			29.5	0.574667	0.533333	0.347667	0.191667		29.5	0.0142945	0.0148436	0.00378594	0.00702377			118	0.50425	0.509583	0.50125	0.300667		118	0.0119522	0.029642	0.0066003	0.0245924
	01 05:30:06	0.587	0.559	0.578	0.517	0.537	0.546	0.352	0.345	0.346	0.191	0.185	0.199			29.75	0.611333	0.554333	0.362667	0.2		29.75	0.0145717	0.0145717	0.00472582	0.00964365			119	0.507417	0.507833	0.4975	0.301417		119	0.00809298	0.0362888	0.00630156	0.0215466
	01 05:45:06	0.625	0.596	0.613	0.538	0.559	0.566	0.368	0.359	0.361	0.196	0.193	0.211			30	0.610333	0.560667	0.367333	0.200333		30	0.0140119	0.0155027	0.00450925	0.00665833			120	0.5075	0.512917	0.493417	0.300083		120	0.0102209	0.0393782	0.00556152	0.0227078
	01 06:00:06	0.624	0.596	0.611	0.543	0.567	0.572	0.372	0.363	0.367	0.197	0.196	0.208			30.25	0.611	0.568333	0.366667	0.196		30.25	0.0135277	0.00929157	0.00404145	0.0052915			121	0.507833	0.511583	0.505	0.30975		121	0.00644652	0.0355884	0.00301863	0.0284021
	01 06:15:06	0.624	0.597	0.612	0.558	0.571	0.576	0.371	0.363	0.366	0.194	0.192	0.202			30.5	0.625333	0.586	0.384	0.201667		30.5	0.0156312	0.00793725	0.005	0.00635085			122	0.507583	0.513333	0.497	0.278667		122	0.0207336	0.0264739	0.00727083	0.0141056
	01 06:30:06	0.642	0.611	0.623	0.577	0.589	0.592	0.389	0.379	0.384	0.198	0.198	0.209			30.75	0.640333	0.595667	0.386333	0.204		30.75	0.0155027	0.010116	0.00404145	0.007			123	0.509583	0.520833	0.493583	0.29875		123	0.0166065	0.0357819	0.00605071	0.0250623
	01 06:45:06	0.656	0.625	0.64	0.584	0.602	0.601	0.39	0.382	0.387	0.199	0.201	0.212			31	0.653667	0.612667	0.402	0.212333		31	0.0168622	0.00650641	0.004	0.0113725			124	0.501333	0.512583	0.500583	0.29575		124	0.00996226	0.0420293	0.00362203	0.0262146
	01 07:00:06	0.673	0.642	0.646	0.606	0.619	0.613	0.406	0.398	0.402	0.203	0.209	0.225			31.25	0.641667	0.607333	0.393667	0.208667		31.25	0.0150444	0.00981495	0.00404145	0.00802081			125	0.50875	0.513833	0.503417	0.297417		125	0.00999854	0.0356034	0.00420175	0.0290519
	01 07:15:06	0.656	0.626	0.643	0.596	0.613	0.613	0.398	0.39	0.393	0.201	0.208	0.217			31.5	0.662333	0.62	0.405	0.213667		31.5	0.0136504	0.0052915	0.0043589	0.0100167			126	0.510667	0.51575	0.500917	0.30625		126	0.00697753	0.0434455	0.00371161	0.0324378
	01 07:30:06	0.677	0.65	0.66	0.614	0.624	0.622	0.41	0.402	0.403	0.204	0.213	0.224			31.75	0.652667	0.631667	0.412333	0.220333		31.75	0.0170098	0.010116	0.00351188	0.0110604			127	0.508667	0.514917	0.496667	0.288167		127	0.0176238	0.0302942	0.00832378	0.0186821
	01 07:45:06	0.67	0.636	0.652	0.62	0.638	0.637	0.416	0.409	0.412	0.21	0.219	0.232			32	0.661	0.63	0.406	0.220333		32	0.0145258	0.00953939	0.00360555	0.0125831			128	0.506333	0.512333	0.505167	0.288917		128	0.0134161	0.0249549	0.0084002	0.023836
	01 08:00:06	0.675	0.646	0.662	0.619	0.636	0.635	0.41	0.403	0.405	0.207	0.222	0.232			32.25	0.672333	0.645333	0.418	0.226667		32.25	0.0149778	0.00351188	0.00519615	0.0156312			129	0.508333	0.516417	0.506833	0.290917		129	0.00914232	0.0346781	0.00795436	0.03068
	01 08:15:06	0.689	0.66	0.668	0.642	0.649	0.645	0.424	0.415	0.415	0.21	0.229	0.241			32.5	0.669333	0.637667	0.412333	0.227		32.5	0.0172434	0.00351188	0.00404145	0.0144222			130	0.513833	0.5175	0.507	0.287917		130	0.0109929	0.0352761	0.00853878	0.0268613
	01 08:30:06	0.688	0.654	0.666	0.634	0.641	0.638	0.417	0.41	0.41	0.211	0.231	0.239			32.75	0.671333	0.648667	0.425667	0.233333		32.75	0.0150444	0.00351188	0.00550757	0.0181751			131	0.505167	0.514583	0.50275	0.284667		131	0.0178775	0.0224307	0.0111882	0.021948
	01 08:45:06	0.687	0.657	0.67	0.645	0.652	0.649	0.432	0.423	0.422	0.213	0.239	0.248			33	0.667333	0.657	0.429333	0.236		33	0.01823	0.010583	0.00251661	0.0163707			132	0.498	0.515833	0.501167	0.278667		132	0.0216969	0.0195123	0.0140596	0.0237309
	01 09:00:06	0.687	0.651	0.664	0.645	0.665	0.661	0.432	0.427	0.429	0.218	0.24	0.25			33.25	0.656	0.642667	0.408333	0.236333		33.25	0.019975	0.0133167	0.00321455	0.0158219			133	0.499583	0.512833	0.497	0.281		133	0.0163532	0.0260552	0.0150662	0.0309624
	01 09:15:06	0.678	0.639	0.651	0.634	0.658	0.636	0.412	0.406	0.407	0.219	0.24	0.25			33.5	0.673333	0.666667	0.422	0.240333		33.5	0.0190088	0.0125033	0.0034641	0.0161658			134	0.506167	0.510917	0.483083	0.285667		134	0.0121116	0.0406741	0.0160158	0.0404071
	01 09:30:06	0.692	0.654	0.674	0.658	0.681	0.661	0.426	0.42	0.42	0.223	0.243	0.255			33.75	0.664667	0.662333	0.424667	0.243667		33.75	0.0205994	0.0111505	0.00288675	0.0176163			135	0.511833	0.508083	0.496083	0.288583		135	0.00694642	0.0288461	0.0151321	0.0420746
	01 09:45:06	0.684	0.643	0.667	0.654	0.675	0.658	0.428	0.423	0.423	0.225	0.246	0.26			34	0.652667	0.639333	0.409667	0.232667		34	0.0270247	0.010504	0.00288675	0.0145717			136	0.508583	0.513	0.47875	0.28225		136	0.0143441	0.0338502	0.0180597	0.0373494
	01 10:00:06	0.679	0.625	0.654	0.639	0.65	0.629	0.413	0.408	0.408	0.219	0.231	0.248			34.25	0.667667	0.655333	0.411667	0.231333		34.25	0.0281484	0.0100167	0.00152753	0.0155027			137	0.508333	0.506167	0.480583	0.289		137	0.00705338	0.038082	0.0175349	0.0424626
	01 10:15:06	0.694	0.638	0.671	0.656	0.665	0.645	0.413	0.41	0.412	0.216	0.231	0.247			34.5	0.690667	0.672667	0.420667	0.235		34.5	0.0317228	0.00737111	0.00057735	0.0175214			138	0.517333	0.52325	0.47225	0.275417		138	0.0201798	0.0336917	0.0199964	0.0296175
	01 10:30:06	0.72	0.657	0.695	0.67	0.681	0.667	0.421	0.42	0.421	0.218	0.234	0.253			34.75	0.637	0.629333	0.400333	0.218333		34.75	0.0301164	0.00814453	0.00152753	0.0102144			139	0.504083	0.510833	0.464917	0.268417		139	0.0198996	0.0281558	0.0197754	0.0287186
	01 10:45:06	0.663	0.604	0.644	0.635	0.633	0.62	0.402	0.399	0.4	0.211	0.214	0.23			35	0.66	0.646667	0.406	0.223333		35	0.031	0.00321455	0.0043589	0.0113725			140	0.505667	0.514083	0.487083	0.283083		140	0.00754012	0.0320645	0.0185589	0.040137
	01 11:00:06	0.684	0.625	0.671	0.648	0.649	0.643	0.411	0.404	0.403	0.214	0.22	0.236			35.25	0.644333	0.619	0.404333	0.22		35.25	0.0355012	0.00916515	0.00152753	0.0103923
	01 11:15:06	0.674	0.605	0.654	0.621	0.627	0.609	0.406	0.403	0.404	0.214	0.214	0.232			35.5	0.641333	0.622	0.402667	0.217		35.5	0.0366788	0.0112694	0.00057735	0.0087178
	01 11:30:06	0.67	0.6	0.654	0.628	0.629	0.609	0.403	0.402	0.403	0.211	0.213	0.227			35.75	0.691333	0.656333	0.420667	0.224667		35.75	0.0440719	0.0100167	0.00404145	0.00814453
	01 11:45:06	0.723	0.641	0.71	0.657	0.666	0.646	0.417	0.42	0.425	0.219	0.221	0.234			36	0.652	0.652	0.433	0.227333		36	0.0430929	0.0112694	0.00556776	0.00945163
	01 12:00:06	0.684	0.603	0.669	0.659	0.658	0.639	0.428	0.432	0.439	0.22	0.224	0.238			36.25	0.658	0.656667	0.434333	0.231333		36.25	0.043715	0.010116	0.0023094	0.0104083
	01 12:15:06	0.689	0.608	0.677	0.663	0.662	0.645	0.433	0.433	0.437	0.223	0.228	0.243			36.5	0.640333	0.634	0.428667	0.238		36.5	0.0403774	0.00781025	0.00378594	0.0115326
	01 12:30:06	0.668	0.594	0.659	0.639	0.638	0.625	0.433	0.427	0.426	0.229	0.234	0.251			36.75	0.638333	0.627333	0.423	0.238667		36.75	0.0400666	0.00550757	0.001	0.0125033
	01 12:45:06	0.669	0.593	0.653	0.627	0.633	0.622	0.424	0.422	0.423	0.23	0.233	0.253			37	0.619667	0.628667	0.418667	0.231		37	0.0349476	0.0140475	0.00208167	0.0072111
	01 13:00:06	0.649	0.581	0.629	0.642	0.63	0.614	0.418	0.417	0.421	0.229	0.225	0.239			37.25	0.66	0.644	0.423667	0.235667		37.25	0.0409512	0.0117898	0.00152753	0.00907377
	01 13:15:06	0.688	0.613	0.679	0.654	0.647	0.631	0.424	0.422	0.425	0.232	0.229	0.246			37.5	0.612	0.613667	0.414333	0.229		37.5	0.0295466	0.0110151	0.00152753	0.0113578
	01 13:30:06	0.636	0.579	0.621	0.625	0.613	0.603	0.414	0.413	0.416	0.224	0.221	0.242			37.75	0.630333	0.624333	0.418667	0.219667		37.75	0.0325935	0.0166233	0.00208167	0.00763763
	01 13:45:06	0.657	0.594	0.64	0.642	0.622	0.609	0.418	0.417	0.421	0.213	0.218	0.228			38	0.628333	0.627667	0.418667	0.221667		38	0.0289194	0.0187705	0.00152753	0.00757188
	01 14:00:06	0.654	0.597	0.634	0.648	0.624	0.611	0.419	0.417	0.42	0.213	0.225	0.227			38.25	0.651667	0.632333	0.430333	0.23		38.25	0.0332616	0.0140475	0.00208167	0.010583
	01 14:15:06	0.677	0.614	0.664	0.647	0.631	0.619	0.432	0.428	0.431	0.218	0.234	0.238			38.5	0.653	0.642667	0.434	0.232333		38.5	0.0345977	0.0145717	0.00264575	0.0100167
	01 14:30:06	0.68	0.614	0.665	0.658	0.641	0.629	0.435	0.431	0.436	0.221	0.236	0.24			38.75	0.623333	0.62	0.426667	0.23		38.75	0.0279344	0.0113578	0.00152753	0.0122882
	01 14:45:06	0.648	0.593	0.629	0.633	0.615	0.612	0.428	0.425	0.427	0.216	0.235	0.239			39	0.612333	0.623	0.452333	0.231		39	0.0333067	0.020664	0.00251661	0.0132288
	01 15:00:06	0.639	0.575	0.623	0.645	0.62	0.604	0.455	0.45	0.452	0.216	0.236	0.241			39.25	0.623667	0.638667	0.448	0.235667		39.25	0.0356417	0.0215019	0.002	0.0113725
	01 15:15:06	0.653	0.584	0.634	0.66	0.639	0.617	0.45	0.446	0.448	0.223	0.239	0.245			39.5	0.603333	0.619	0.454667	0.239667		39.5	0.0321921	0.0205183	0.00208167	0.0123423
	01 15:30:06	0.631	0.568	0.611	0.64	0.618	0.599	0.457	0.453	0.454	0.226	0.243	0.25			39.75	0.610333	0.620333	0.451667	0.242333		39.75	0.031628	0.0205994	0.0046188	0.0122202
	01 15:45:06	0.636	0.575	0.62	0.642	0.618	0.601	0.457	0.449	0.449	0.229	0.245	0.253			40	0.588	0.608333	0.456667	0.245667		40	0.0337194	0.0250267	0.00152753	0.0136504
	01 16:00:06	0.617	0.551	0.596	0.634	0.607	0.584	0.457	0.455	0.458	0.231	0.248	0.258			40.25	0.623667	0.625333	0.444	0.251667		40.25	0.0316439	0.0145029	0.0043589	0.0136504
	01 16:15:06	0.651	0.589	0.631	0.64	0.625	0.611	0.449	0.441	0.442	0.237	0.254	0.264			40.5	0.587667	0.606667	0.463333	0.255333		40.5	0.0309892	0.0255408	0.00208167	0.0151767
	01 16:30:06	0.615	0.554	0.594	0.633	0.605	0.582	0.465	0.461	0.464	0.239	0.258	0.269			40.75	0.611	0.618333	0.447	0.259333		40.75	0.0330454	0.0165025	0.00360555	0.0181475
	01 16:45:06	0.643	0.577	0.613	0.635	0.618	0.602	0.451	0.444	0.446	0.24	0.262	0.276			41	0.577333	0.603667	0.462333	0.259333		41	0.0326548	0.0276827	0.00208167	0.0191398
	01 17:00:06	0.608	0.543	0.581	0.633	0.6	0.578	0.463	0.46	0.464	0.239	0.262	0.277			41.25	0.610333	0.608	0.442	0.261667		41.25	0.0306649	0.00964365	0.0034641	0.019218
	01 17:15:06	0.639	0.578	0.614	0.619	0.604	0.601	0.446	0.44	0.44	0.241	0.265	0.279			41.5	0.574	0.594667	0.453667	0.260667		41.5	0.032187	0.0282902	0.00208167	0.0211975
	01 17:30:06	0.604	0.54	0.578	0.625	0.59	0.569	0.453	0.452	0.456	0.238	0.264	0.28			41.75	0.59	0.601	0.461667	0.265		41.75	0.0291376	0.0238956	0.00550757	0.020664
	01 17:45:06	0.615	0.558	0.597	0.627	0.596	0.58	0.468	0.459	0.458	0.243	0.268	0.284			42	0.573333	0.587667	0.473667	0.269		42	0.0266333	0.0249867	0.00550757	0.0216564
	01 18:00:06	0.596	0.544	0.58	0.615	0.582	0.566	0.48	0.47	0.471	0.246	0.272	0.289			42.25	0.575667	0.598	0.475667	0.271667		42.25	0.0309892	0.0304467	0.00378594	0.0205994
	01 18:15:06	0.603	0.542	0.582	0.631	0.592	0.571	0.48	0.473	0.474	0.25	0.274	0.291			42.5	0.567667	0.584333	0.483	0.277667		42.5	0.0270617	0.0270617	0.0043589	0.0215948
	01 18:30:06	0.591	0.538	0.574	0.614	0.578	0.561	0.488	0.48	0.481	0.255	0.28	0.298			42.75	0.569667	0.585333	0.485	0.281333		42.75	0.0244404	0.0260832	0.0069282	0.0221209
	01 18:45:06	0.591	0.543	0.575	0.614	0.579	0.563	0.493	0.481	0.481	0.258	0.284	0.302			43	0.553	0.571667	0.475333	0.282		43	0.0286182	0.0282902	0.00152753	0.0216564
	01 19:00:06	0.58	0.523	0.556	0.602	0.567	0.546	0.475	0.474	0.477	0.259	0.285	0.302			43.25	0.551	0.572667	0.496	0.289333		43.25	0.0252389	0.028589	0.003	0.0225462
	01 19:15:06	0.574	0.524	0.555	0.604	0.566	0.548	0.499	0.493	0.496	0.266	0.291	0.311			43.5	0.547667	0.569	0.492333	0.291333		43.5	0.0271539	0.0274955	0.00208167	0.0221209
	01 19:30:06	0.573	0.519	0.551	0.599	0.563	0.545	0.493	0.49	0.494	0.268	0.294	0.312			43.75	0.549	0.571	0.502	0.296333		43.75	0.0236432	0.0281603	0.00264575	0.0225462
	01 19:45:06	0.571	0.524	0.552	0.602	0.564	0.547	0.504	0.499	0.503	0.273	0.298	0.318			44	0.540667	0.564333	0.501667	0.298667		44	0.0245832	0.0280416	0.00251661	0.0215948
	01 20:00:06	0.564	0.515	0.543	0.595	0.558	0.54	0.502	0.499	0.504	0.276	0.301	0.319			44.25	0.598667	0.605	0.496	0.301667		44.25	0.028746	0.0222711	0.00793725	0.0175024
	01 20:15:06	0.625	0.568	0.603	0.629	0.601	0.585	0.505	0.49	0.493	0.284	0.302	0.319			44.5	0.568667	0.589333	0.515	0.305667		44.5	0.0261598	0.0296873	0.00556776	0.020502
	01 20:30:06	0.593	0.541	0.572	0.622	0.582	0.564	0.52	0.509	0.516	0.285	0.306	0.326			44.75	0.552333	0.570333	0.518333	0.311		44.75	0.0211266	0.0277369	0.00503322	0.0205183
	01 20:45:06	0.572	0.53	0.555	0.601	0.563	0.547	0.523	0.513	0.519	0.29	0.312	0.331			45	0.559	0.584	0.499	0.311333		45	0.0290517	0.0265141	0.00519615	0.0150444
	01 21:00:06	0.589	0.531	0.557	0.613	0.578	0.561	0.502	0.493	0.502	0.297	0.31	0.327			45.25	0.593333	0.603667	0.497667	0.314667		45.25	0.0296704	0.0232451	0.00802081	0.0140119
	01 21:15:06	0.621	0.562	0.597	0.63	0.595	0.586	0.506	0.49	0.497	0.301	0.314	0.329			45.5	0.583333	0.601333	0.504333	0.318667		45.5	0.0290918	0.0291433	0.00763763	0.0140119
	01 21:30:06	0.611	0.553	0.586	0.634	0.592	0.578	0.511	0.496	0.506	0.305	0.318	0.333			45.75	0.598	0.607667	0.498667	0.320333		45.75	0.0301993	0.0275923	0.0090185	0.0130512
	01 21:45:06	0.626	0.566	0.602	0.639	0.597	0.587	0.508	0.49	0.498	0.308	0.319	0.334			46	0.556333	0.585333	0.52	0.324		46	0.0265393	0.0327465	0.006245	0.016
	01 22:00:06	0.582	0.529	0.558	0.622	0.575	0.559	0.522	0.513	0.525	0.308	0.324	0.34			46.25	0.555	0.580667	0.536333	0.33		46.25	0.0226495	0.0299555	0.00723418	0.018
	01 22:15:06	0.576	0.531	0.558	0.614	0.572	0.556	0.541	0.528	0.54	0.312	0.33	0.348			46.5	0.548333	0.574667	0.544	0.332667		46.5	0.0221209	0.028746	0.0069282	0.0185023
	01 22:30:06	0.569	0.525	0.551	0.607	0.565	0.552	0.548	0.536	0.548	0.314	0.333	0.351			46.75	0.543667	0.564667	0.551	0.337333		46.75	0.01861	0.0270617	0.0072111	0.0195021
	01 22:45:06	0.561	0.524	0.546	0.595	0.556	0.543	0.557	0.543	0.553	0.318	0.337	0.357			47	0.554333	0.579	0.543	0.326667		47	0.0255016	0.0283549	0.0052915	0.018037
	01 23:00:06	0.58	0.529	0.554	0.611	0.569	0.557	0.545	0.537	0.547	0.308	0.328	0.344			47.25	0.553667	0.571667	0.559333	0.336		47.25	0.0196044	0.0270617	0.00665833	0.018
	01 23:15:06	0.572	0.533	0.556	0.602	0.563	0.55	0.565	0.552	0.561	0.318	0.336	0.354			47.5	0.545333	0.560667	0.561	0.341333		47.5	0.0171561	0.0251462	0.006	0.0195021
	01 23:30:06	0.561	0.527	0.548	0.589	0.552	0.541	0.567	0.555	0.561	0.322	0.341	0.361			47.75	0.53	0.563	0.528333	0.323333		47.75	0.0266271	0.0283549	0.00757188	0.0110604
	01 23:45:06	0.558	0.505	0.527	0.595	0.553	0.541	0.525	0.523	0.537	0.313	0.322	0.335			48	0.585	0.600333	0.567333	0.335333		48	0.0242487	0.0289194	0.00776745	0.0170392
	02 00:00:06	0.607	0.559	0.589	0.633	0.59	0.578	0.576	0.561	0.565	0.319	0.334	0.353			48.25	0.558	0.587	0.561333	0.336		48.25	0.023516	0.028931	0.00585947	0.0165227
	02 00:15:06	0.581	0.534	0.559	0.62	0.575	0.566	0.559	0.557	0.568	0.32	0.335	0.353			48.5	0.546667	0.576667	0.566	0.336333		48.5	0.023029	0.0283608	0.00458258	0.0150444
	02 00:30:06	0.569	0.523	0.548	0.609	0.565	0.556	0.565	0.562	0.571	0.322	0.335	0.352			48.75	0.561333	0.593	0.565	0.340667		48.75	0.0250067	0.0298664	0.0043589	0.0135769
	02 00:45:06	0.586	0.536	0.562	0.627	0.581	0.571	0.568	0.56	0.567	0.328	0.339	0.355			49	0.543	0.59	0.556	0.333		49	0.0240624	0.0315753	0.0043589	0.0135277
	02 01:00:06	0.568	0.52	0.541	0.626	0.577	0.567	0.554	0.553	0.561	0.32	0.332	0.347			49.25	0.549667	0.576333	0.562667	0.34		49.25	0.0210079	0.0277909	0.00404145	0.0135277
	02 01:15:06	0.571	0.529	0.549	0.608	0.565	0.556	0.559	0.562	0.567	0.327	0.339	0.354			49.5	0.547333	0.574333	0.563333	0.341		49.5	0.020502	0.0287286	0.00450925	0.0131149
	02 01:30:06	0.568	0.527	0.547	0.607	0.563	0.553	0.559	0.563	0.568	0.329	0.339	0.355			49.75	0.544333	0.562667	0.569	0.356		49.75	0.0160104	0.0241937	0	0.0155242
	02 01:45:06	0.56	0.528	0.545	0.59	0.554	0.544	0.569	0.569	0.569	0.341	0.355	0.372			50	0.549333	0.572667	0.567667	0.336667		50	0.0245832	0.0265016	0.00378594	0.0120139
	02 02:00:06	0.575	0.526	0.547	0.603	0.561	0.554	0.565	0.566	0.572	0.325	0.336	0.349			50.25	0.560667	0.577	0.575333	0.362333		50.25	0.0170392	0.0245764	0.00152753	0.0150444
	02 02:15:06	0.577	0.543	0.562	0.605	0.567	0.559	0.577	0.574	0.575	0.348	0.361	0.378			50.5	0.538667	0.563333	0.564667	0.352333		50.5	0.0180093	0.0250067	0.00251661	0.0135031
	02 02:30:06	0.557	0.521	0.538	0.592	0.552	0.546	0.562	0.565	0.567	0.339	0.352	0.366			50.75	0.568	0.582667	0.578	0.358		50.75	0.0176918	0.0275923	0.0052915	0.0165227
	02 02:45:06	0.584	0.549	0.571	0.614	0.572	0.562	0.584	0.576	0.574	0.342	0.357	0.375			51	0.571333	0.587333	0.585333	0.355		51	0.0245017	0.0268576	0.00321455	0.0111355
	02 03:00:06	0.596	0.547	0.571	0.618	0.576	0.568	0.589	0.584	0.583	0.345	0.353	0.367			51.25	0.547667	0.57	0.573	0.362		51.25	0.0195021	0.0262869	0.002	0.0135277
	02 03:15:06	0.567	0.528	0.548	0.6	0.559	0.551	0.571	0.573	0.575	0.349	0.361	0.376			51.5	0.529	0.558333	0.547333	0.335333		51.5	0.0242487	0.0306159	0.00550757	0.0080829
	02 03:30:06	0.555	0.507	0.525	0.593	0.547	0.535	0.542	0.547	0.553	0.328	0.334	0.344			51.75	0.523333	0.553333	0.559667	0.343667		51.75	0.0225019	0.0268576	0.00802081	0.0102632
	02 03:45:06	0.546	0.501	0.523	0.584	0.542	0.534	0.552	0.559	0.568	0.335	0.341	0.355			52	0.556667	0.583	0.58	0.366		52	0.0210317	0.0281603	0.00173205	0.0147309
	02 04:00:06	0.577	0.535	0.558	0.615	0.572	0.562	0.582	0.579	0.579	0.353	0.363	0.382			52.25	0.578333	0.598333	0.581333	0.357		52.25	0.0240069	0.0262742	0.00416333	0.0115326
	02 04:15:06	0.602	0.554	0.579	0.628	0.589	0.578	0.586	0.58	0.578	0.348	0.353	0.37			52.5	0.544333	0.576667	0.575333	0.36		52.5	0.0220303	0.0283608	0.00450925	0.0108167
	02 04:30:06	0.567	0.523	0.543	0.609	0.565	0.556	0.571	0.575	0.58	0.351	0.357	0.372			52.75	0.557	0.583333	0.575667	0.372333		52.75	0.0185203	0.0270247	0.00305505	0.0133167
	02 04:45:06	0.575	0.538	0.558	0.614	0.573	0.563	0.573	0.575	0.579	0.361	0.369	0.387			53	0.547333	0.563667	0.564	0.380333		53	0.0155671	0.0232451	0.00173205	0.0152753
	02 05:00:06	0.562	0.531	0.549	0.59	0.555	0.546	0.566	0.563	0.563	0.367	0.377	0.397			53.25	0.538	0.566667	0.579667	0.366333		53.25	0.0205183	0.0255799	0.00450925	0.0126623
	02 05:15:06	0.559	0.518	0.537	0.596	0.555	0.549	0.575	0.58	0.584	0.355	0.364	0.38			53.5	0.556667	0.574333	0.57	0.38		53.5	0.0160416	0.0251462	0.00264575	0.0147309
	02 05:30:06	0.572	0.54	0.558	0.603	0.564	0.556	0.573	0.569	0.568	0.367	0.377	0.396			53.75	0.530333	0.565667	0.564667	0.354		53.75	0.0218251	0.025482	0.0061101	0.0115326
	02 05:45:06	0.554	0.511	0.526	0.595	0.553	0.549	0.558	0.566	0.57	0.343	0.353	0.366			54	0.572	0.590333	0.586	0.371		54	0.0215174	0.0245832	0.00264575	0.0127671
	02 06:00:06	0.594	0.551	0.571	0.618	0.582	0.571	0.589	0.585	0.584	0.36	0.368	0.385			54.25	0.537667	0.566667	0.562	0.363		54.25	0.0191398	0.0247857	0.00458258	0.0111355
	02 06:15:06	0.558	0.52	0.535	0.595	0.556	0.549	0.557	0.563	0.566	0.353	0.361	0.375			54.5	0.558667	0.586333	0.584	0.364		54.5	0.0231157	0.0268576	0.00360555	0.0111355
	02 06:30:06	0.583	0.537	0.556	0.617	0.575	0.567	0.581	0.583	0.588	0.354	0.362	0.376			54.75	0.546333	0.565667	0.566	0.388333		54.75	0.0155027	0.0230723	0.002	0.0123423
	02 06:45:06	0.562	0.531	0.546	0.592	0.556	0.549	0.566	0.564	0.568	0.378	0.385	0.402			55	0.556	0.583	0.579667	0.378667		55	0.0180831	0.027074	0.0011547	0.0135769
	02 07:00:06	0.575	0.539	0.554	0.614	0.571	0.564	0.579	0.579	0.581	0.366	0.377	0.393			55.25	0.532667	0.557	0.571667	0.355667		55.25	0.0195533	0.0234307	0.00650641	0.0125831
	02 07:15:06	0.553	0.514	0.531	0.584	0.545	0.542	0.565	0.572	0.578	0.344	0.354	0.369			55.5	0.553	0.582	0.579333	0.382667		55.5	0.0185203	0.0261534	0.00152753	0.0132035
	02 07:30:06	0.572	0.535	0.552	0.612	0.57	0.564	0.579	0.578	0.581	0.371	0.38	0.397			55.75	0.565333	0.583667	0.578333	0.384667		55.75	0.0180093	0.0266521	0.0023094	0.0132035
	02 07:45:06	0.583	0.547	0.566	0.614	0.573	0.564	0.581	0.577	0.577	0.373	0.382	0.399			56	0.527333	0.560333	0.565667	0.353667		56	0.0215019	0.0259294	0.00750555	0.00960902
	02 08:00:06	0.551	0.509	0.522	0.59	0.549	0.542	0.558	0.566	0.573	0.345	0.352	0.364			56.25	0.558	0.573333	0.574	0.384667		56.25	0.0165227	0.0225019	0.001	0.0112398
	02 08:15:06	0.574	0.541	0.559	0.599	0.564	0.557	0.575	0.573	0.574	0.375	0.382	0.397			56.5	0.574667	0.599667	0.59	0.375		56.5	0.0235443	0.0257164	0.003	0.0087178
	02 08:30:06	0.599	0.552	0.573	0.629	0.589	0.581	0.593	0.587	0.59	0.369	0.371	0.385			56.75	0.570667	0.593	0.584667	0.376		56.75	0.0200083	0.0262869	0.00152753	0.00984886
	02 08:45:06	0.591	0.551	0.57	0.623	0.582	0.574	0.586	0.583	0.585	0.368	0.373	0.387			57	0.555667	0.572333	0.567333	0.394667		57	0.0150444	0.0225019	0.00208167	0.0117189
	02 09:00:06	0.57	0.54	0.557	0.598	0.563	0.556	0.569	0.565	0.568	0.386	0.39	0.408			57.25	0.574	0.597	0.583	0.379		57.25	0.0245153	0.021166	0.00608276	0.00781025
	02 09:15:06	0.599	0.55	0.573	0.621	0.589	0.581	0.59	0.58	0.579	0.374	0.375	0.388			57.5	0.557	0.583333	0.572667	0.39		57.5	0.018	0.0250067	0.00288675	0.010583
	02 09:30:06	0.575	0.539	0.557	0.612	0.572	0.566	0.571	0.571	0.576	0.382	0.386	0.402			57.75	0.551667	0.569333	0.565	0.400333		57.75	0.0145029	0.0223681	0.002	0.0126623
	02 09:45:06	0.566	0.537	0.552	0.595	0.559	0.554	0.567	0.563	0.565	0.389	0.398	0.414			58	0.545667	0.564667	0.557667	0.399333		58	0.0130128	0.0211266	0.00152753	0.0116762
	02 10:00:06	0.559	0.533	0.545	0.589	0.554	0.551	0.558	0.556	0.559	0.389	0.397	0.412			58.25	0.539333	0.56	0.549333	0.396667		58.25	0.0130512	0.0208087	0.0023094	0.0102632
	02 10:15:06	0.553	0.527	0.538	0.584	0.549	0.547	0.548	0.548	0.552	0.388	0.394	0.408			58.5	0.55	0.580667	0.580667	0.361333		58.5	0.0226053	0.025482	0.00650641	0.00907377
	02 10:30:06	0.575	0.531	0.544	0.61	0.568	0.564	0.574	0.581	0.587	0.353	0.36	0.371			58.75	0.554667	0.57	0.567333	0.405		58.75	0.0150444	0.0217945	0.00208167	0.0127671
	02 10:45:06	0.569	0.539	0.556	0.595	0.56	0.555	0.569	0.565	0.568	0.394	0.402	0.419			59	0.527	0.570333	0.551	0.347667		59	0.0240208	0.0268576	0.00754983	0.00550757
	02 11:00:06	0.554	0.508	0.519	0.601	0.559	0.551	0.543	0.552	0.558	0.344	0.345	0.354			59.25	0.547333	0.576	0.567667	0.380667		59.25	0.018037	0.0252389	0.00404145	0.00929157
	02 11:15:06	0.566	0.53	0.546	0.605	0.564	0.559	0.564	0.567	0.572	0.373	0.378	0.391			59.5	0.564333	0.580667	0.573	0.393		59.5	0.0170098	0.0212211	0.001	0.0121244
	02 11:30:06	0.581	0.547	0.565	0.605	0.571	0.566	0.574	0.572	0.573	0.382	0.391	0.406			59.75	0.535	0.572	0.542333	0.342667		59.75	0.0240208	0.027074	0.0085049	0.00550757
	02 11:45:06	0.562	0.516	0.527	0.603	0.56	0.553	0.534	0.542	0.551	0.34	0.339	0.349			60	0.572667	0.600667	0.587333	0.380667		60	0.0231157	0.0221435	0.00208167	0.00723418
	02 12:00:06	0.597	0.551	0.57	0.626	0.591	0.585	0.588	0.585	0.589	0.376	0.377	0.389			60.25	0.570333	0.588333	0.585	0.383		60.25	0.0215948	0.0190875	0.0034641	0.00781025
	02 12:15:06	0.593	0.55	0.568	0.61	0.581	0.574	0.589	0.583	0.583	0.378	0.379	0.392			60.5	0.557	0.590333	0.565	0.371667		60.5	0.0212838	0.0249065	0.007	0.00723418
	02 12:30:06	0.58	0.538	0.553	0.619	0.578	0.574	0.558	0.565	0.572	0.367	0.368	0.38			60.75	0.567	0.585333	0.574667	0.396667		60.75	0.0175214	0.0215716	0.00288675	0.0109697
	02 12:45:06	0.584	0.549	0.568	0.61	0.576	0.57	0.573	0.573	0.578	0.388	0.393	0.409			61	0.570333	0.594	0.588667	0.387333		61	0.0215019	0.0196977	0.00251661	0.00929157
	02 13:00:06	0.592	0.549	0.57	0.616	0.588	0.578	0.591	0.586	0.589	0.381	0.383	0.398			61.25	0.555333	0.575333	0.568333	0.394333		61.25	0.0150444	0.0215716	0.00321455	0.00945163
	02 13:15:06	0.571	0.541	0.554	0.6	0.566	0.56	0.566	0.567	0.572	0.387	0.391	0.405			61.5	0.546333	0.557667	0.549667	0.416667		61.5	0.0125831	0.0187172	0.00251661	0.0119304
	02 13:30:06	0.558	0.533	0.548	0.579	0.55	0.544	0.55	0.547	0.552	0.407	0.413	0.43			61.75	0.549333	0.575667	0.544	0.376667		61.75	0.0162583	0.0236714	0.003	0.00723418
	02 13:45:06	0.567	0.535	0.546	0.603	0.562	0.562	0.541	0.544	0.547	0.372	0.373	0.385			62	0.571	0.577	0.577667	0.401		62	0.0176918	0.0163707	0.00288675	0.0155242
	02 14:00:06	0.587	0.552	0.574	0.595	0.573	0.563	0.581	0.576	0.576	0.386	0.4	0.417			62.25	0.574667	0.601667	0.584333	0.383		62.25	0.0217332	0.021362	0.00450925	0.0108167
	02 14:15:06	0.598	0.555	0.571	0.626	0.593	0.586	0.58	0.584	0.589	0.374	0.38	0.395			62.5	0.566333	0.59	0.573	0.385667		62.5	0.0170392	0.0252389	0.00556776	0.0122202
	02 14:30:06	0.584	0.55	0.565	0.619	0.578	0.573	0.568	0.572	0.579	0.375	0.383	0.399			62.75	0.57	0.600333	0.582333	0.377667		62.75	0.0212838	0.0231805	0.00550757	0.0115902
	02 14:45:06	0.593	0.551	0.566	0.627	0.589	0.585	0.577	0.582	0.588	0.367	0.376	0.39			63	0.552	0.572667	0.554	0.390333		63	0.0141067	0.0219621	0.00360555	0.0106927
	02 15:00:06	0.567	0.539	0.55	0.598	0.561	0.559	0.551	0.553	0.558	0.381	0.388	0.402			63.25	0.544333	0.57	0.545333	0.372333		63.25	0.0149778	0.0225167	0.00450925	0.00750555
	02 15:15:06	0.561	0.532	0.54	0.596	0.557	0.557	0.541	0.545	0.55	0.368	0.368	0.381			63.5	0.575	0.596333	0.575333	0.388333		63.5	0.017088	0.0231805	0.00416333	0.0130512
	02 15:30:06	0.593	0.559	0.573	0.623	0.585	0.581	0.572	0.574	0.58	0.376	0.387	0.402			63.75	0.573667	0.589667	0.585	0.395333		63.75	0.0175594	0.0191398	0.002	0.0123423
	02 15:45:06	0.592	0.557	0.572	0.611	0.584	0.574	0.585	0.583	0.587	0.385	0.392	0.409			64	0.554667	0.572	0.553	0.392333		64	0.0125831	0.0217025	0.00360555	0.00757188
	02 16:00:06	0.568	0.543	0.553	0.597	0.561	0.558	0.55	0.552	0.557	0.389	0.387	0.401			64.25	0.552	0.563667	0.549333	0.413		64.25	0.011	0.020232	0.00321455	0.00964365
	02 16:15:06	0.563	0.541	0.552	0.587	0.553	0.551	0.548	0.547	0.553	0.406	0.409	0.424			64.5	0.548333	0.558	0.542667	0.419667		64.5	0.00950438	0.0199249	0.00288675	0.0112398
	02 16:30:06	0.558	0.539	0.548	0.581	0.547	0.546	0.541	0.541	0.546	0.41	0.417	0.432			64.75	0.582333	0.600333	0.594333	0.391667		64.75	0.0190351	0.0226789	0.00493288	0.0102632
	02 16:45:06	0.602	0.564	0.581	0.626	0.592	0.583	0.591	0.592	0.6	0.383	0.389	0.403			65	0.572667	0.582	0.586667	0.400667		65	0.0170098	0.0180278	0.00251661	0.0119304
	02 17:00:06	0.59	0.556	0.572	0.602	0.577	0.567	0.587	0.584	0.589	0.391	0.397	0.414			65.25	0.562667	0.570333	0.571	0.41		65.25	0.0140475	0.0183394	0.00264575	0.0127671
	02 17:15:06	0.576	0.548	0.564	0.591	0.564	0.556	0.57	0.569	0.574	0.399	0.407	0.424			65.5	0.559333	0.578667	0.545667	0.381667		65.5	0.0140119	0.0236714	0.00503322	0.00503322
	02 17:30:06	0.575	0.548	0.555	0.606	0.565	0.565	0.541	0.545	0.551	0.381	0.377	0.387			65.75	0.580333	0.601	0.592667	0.393		65.75	0.0196044	0.021166	0.00208167	0.00984886
	02 17:45:06	0.601	0.562	0.578	0.625	0.593	0.585	0.591	0.592	0.595	0.385	0.39	0.404			66	0.561	0.572333	0.556333	0.403667		66	0.0115326	0.0205508	0.0023094	0.0105987
	02 18:00:06	0.573	0.55	0.56	0.596	0.562	0.559	0.555	0.555	0.559	0.394	0.402	0.415			66.25	0.575	0.594333	0.569	0.401667		66.25	0.0145258	0.0240069	0.006245	0.00907377
	02 18:15:06	0.59	0.561	0.574	0.622	0.582	0.579	0.564	0.567	0.576	0.395	0.398	0.412			66.5	0.579	0.599	0.59	0.389		66.5	0.0180831	0.0227156	0.00360555	0.0111355
	02 18:30:06	0.598	0.562	0.577	0.625	0.589	0.583	0.587	0.589	0.594	0.379	0.387	0.401			66.75	0.573	0.600667	0.579	0.376333		66.75	0.019	0.0221435	0.00754983	0.00971253
	02 18:45:06	0.594	0.557	0.568	0.626	0.591	0.585	0.572	0.578	0.587	0.368	0.374	0.387			67	0.57	0.578667	0.578667	0.401333		67	0.014	0.0162583	0.00152753	0.0133167
	02 19:00:06	0.584	0.556	0.57	0.597	0.573	0.566	0.579	0.577	0.58	0.39	0.398	0.416			67.25	0.557333	0.565333	0.559	0.411667		67.25	0.0105987	0.0189297	0.0034641	0.0122202
	02 19:15:06	0.567	0.546	0.559	0.587	0.557	0.552	0.557	0.557	0.563	0.401	0.409	0.425			67.5	0.554333	0.569667	0.541667	0.382667		67.5	0.0106927	0.0245425	0.00503322	0.00763763
	02 19:30:06	0.566	0.545	0.552	0.598	0.556	0.555	0.537	0.541	0.547	0.376	0.381	0.391			67.75	0.570667	0.577	0.573667	0.411667		67.75	0.0120139	0.0192873	0.00208167	0.0155671
	02 19:45:06	0.583	0.559	0.57	0.599	0.569	0.563	0.572	0.573	0.576	0.397	0.41	0.428			68	0.569667	0.581333	0.553	0.415333		68	0.010504	0.0231157	0.0034641	0.0102144
	02 20:00:06	0.58	0.559	0.57	0.608	0.569	0.567	0.551	0.551	0.557	0.408	0.411	0.427			68.25	0.561667	0.577	0.544667	0.403667		68.25	0.0102632	0.0251197	0.00305505	0.00929157
	02 20:15:06	0.573	0.553	0.559	0.606	0.563	0.562	0.542	0.544	0.548	0.396	0.401	0.414			68.5	0.564333	0.577667	0.541	0.406667		68.5	0.00907377	0.0271355	0.00360555	0.0100167
	02 20:30:06	0.574	0.556	0.563	0.609	0.562	0.562	0.538	0.54	0.545	0.399	0.403	0.418			68.75	0.550667	0.567333	0.530333	0.367333		68.75	0.0126623	0.0265769	0.00503322	0.00568624
	02 20:45:06	0.565	0.541	0.546	0.598	0.551	0.553	0.525	0.531	0.535	0.369	0.361	0.372			69	0.578333	0.591667	0.591333	0.411333		69	0.0145029	0.022301	0.00152753	0.0150444
	02 21:00:06	0.593	0.564	0.578	0.617	0.583	0.575	0.59	0.591	0.593	0.397	0.41	0.427			69.25	0.572667	0.588	0.567	0.409333		69.25	0.0115902	0.0277308	0.0072111	0.0106927
	02 21:15:06	0.585	0.562	0.571	0.62	0.573	0.571	0.561	0.565	0.575	0.4	0.407	0.421			69.5	0.568	0.590667	0.561	0.395333		69.5	0.0153948	0.0297377	0.00754983	0.00665833
	02 21:30:06	0.585	0.555	0.564	0.625	0.574	0.573	0.554	0.56	0.569	0.391	0.392	0.403			69.75	0.579	0.601667	0.579	0.388667		69.75	0.0163707	0.0263881	0.007	0.0105987
	02 21:45:06	0.597	0.565	0.575	0.632	0.589	0.584	0.572	0.579	0.586	0.379	0.387	0.4			70	0.579667	0.592	0.592333	0.399		70	0.016563	0.0163707	0.00152753	0.010583
	02 22:00:06	0.597	0.564	0.578	0.61	0.588	0.578	0.591	0.592	0.594	0.391	0.395	0.411			70.25	0.561667	0.585667	0.557	0.354667		70.25	0.0204287	0.0263122	0.008544	0.00416333
	02 22:15:06	0.585	0.547	0.553	0.616	0.572	0.569	0.548	0.558	0.565	0.356	0.35	0.358			70.5	0.572667	0.594	0.59	0.394667		70.5	0.0174738	0.0160935	0.00264575	0.0107858
	02 22:30:06	0.592	0.558	0.568	0.612	0.589	0.581	0.587	0.591	0.592	0.387	0.39	0.407			70.75	0.574	0.589	0.571333	0.399		70.75	0.0131149	0.0243311	0.0051316	0.0108167
	02 22:45:06	0.588	0.562	0.572	0.617	0.577	0.573	0.567	0.57	0.577	0.39	0.396	0.411			71	0.570333	0.585667	0.571333	0.408		71	0.0110151	0.0212211	0.00321455	0.0150997
	02 23:00:06	0.581	0.559	0.571	0.61	0.576	0.571	0.569	0.57	0.575	0.394	0.406	0.424			71.25	0.561	0.570667	0.547	0.419		71.25	0.00754983	0.0220303	0.00264575	0.0131149
	02 23:15:06	0.568	0.553	0.562	0.596	0.56	0.556	0.546	0.545	0.55	0.407	0.417	0.433			71.5	0.582667	0.594667	0.591333	0.401333		71.5	0.0150111	0.0189033	0.00057735	0.0133167
	02 23:30:06	0.598	0.568	0.582	0.616	0.588	0.58	0.591	0.592	0.591	0.39	0.398	0.416			71.75	0.576333	0.591	0.586333	0.399333		71.75	0.0140119	0.0194679	0.0011547	0.0133167
	02 23:45:06	0.59	0.562	0.577	0.613	0.584	0.576	0.585	0.587	0.587	0.388	0.396	0.414			72	0.573667	0.579	0.580667	0.408667		72	0.0126623	0.0168226	0.00305505	0.0155671
	03 00:00:06	0.585	0.56	0.576	0.598	0.573	0.566	0.578	0.58	0.584	0.394	0.407	0.425			72.25	0.569333	0.581	0.547	0.405667		72.25	0.0085049	0.0286182	0.00556776	0.00929157
	03 00:15:06	0.578	0.561	0.569	0.614	0.566	0.563	0.542	0.546	0.553	0.398	0.403	0.416			72.5	0.552333	0.558667	0.541	0.433		72.5	0.0064291	0.0219621	0.00264575	0.015
	03 00:30:06	0.557	0.545	0.555	0.584	0.547	0.545	0.539	0.54	0.544	0.418	0.433	0.448			72.75	0.576667	0.579667	0.571333	0.416333		72.75	0.010504	0.0195021	0.00152753	0.0190088
	03 00:45:06	0.587	0.566	0.577	0.602	0.571	0.566	0.57	0.571	0.573	0.397	0.417	0.435			73	0.577333	0.586333	0.581333	0.401333		73	0.0130128	0.0181475	0.00305505	0.0126623
	03 01:00:06	0.59	0.564	0.578	0.607	0.579	0.573	0.578	0.582	0.584	0.39	0.399	0.415			73.25	0.564667	0.568	0.547667	0.407		73.25	0.00650641	0.0251197	0.00305505	0.00793725
	03 01:15:06	0.571	0.558	0.565	0.597	0.554	0.553	0.545	0.547	0.551	0.401	0.404	0.416			73.5	0.574667	0.591333	0.544333	0.357667		73.5	0.0189033	0.0300389	0.00960902	0.00568624
	03 01:30:06	0.596	0.56	0.568	0.626	0.575	0.573	0.534	0.546	0.553	0.356	0.353	0.364			73.75	0.562667	0.57	0.566667	0.401		73.75	0.0100664	0.0174356	0.00450925	0.0131149
	03 01:45:06	0.572	0.552	0.564	0.59	0.562	0.558	0.562	0.567	0.571	0.389	0.399	0.415			74	0.561	0.567	0.540667	0.398333		74	0.00655744	0.026	0.00351188	0.00665833
	03 02:00:06	0.567	0.554	0.562	0.597	0.553	0.551	0.537	0.541	0.544	0.395	0.394	0.406			74.25	0.573667	0.589333	0.542667	0.347		74.25	0.0179536	0.0309246	0.00873689	0.00519615
	03 02:15:06	0.594	0.56	0.567	0.625	0.573	0.57	0.533	0.545	0.55	0.35	0.341	0.35			74.5	0.572333	0.583333	0.583333	0.398333		74.5	0.0135769	0.015695	0.00378594	0.0116762
	03 02:30:06	0.585	0.558	0.574	0.601	0.578	0.571	0.579	0.585	0.586	0.388	0.396	0.411			74.75	0.567667	0.574667	0.543	0.402		74.75	0.00750555	0.0288848	0.004	0.00608276
	03 02:45:06	0.575	0.56	0.568	0.608	0.559	0.557	0.539	0.543	0.547	0.399	0.398	0.409			75	0.583	0.593	0.577	0.387333		75	0.0150997	0.0243311	0.00608276	0.0104083
	03 03:00:06	0.599	0.569	0.581	0.621	0.581	0.577	0.57	0.58	0.581	0.379	0.384	0.399			75.25	0.558667	0.569667	0.511	0.334		75.25	0.0187172	0.0315013	0.00964365	0.005
	03 03:15:06	0.58	0.545	0.551	0.606	0.553	0.55	0.5	0.515	0.518	0.334	0.329	0.339			75.5	0.565	0.570333	0.528667	0.349		75.5	0.0175784	0.0309246	0.010116	0.00608276
	03 03:30:06	0.585	0.552	0.558	0.606	0.554	0.551	0.517	0.534	0.535	0.352	0.342	0.353			75.75	0.562667	0.572667	0.532333	0.380667		75.75	0.0109697	0.0297714	0.00550757	0.0051316
	03 03:45:06	0.575	0.554	0.559	0.607	0.557	0.554	0.526	0.536	0.535	0.382	0.375	0.385			76	0.560333	0.570667	0.527	0.386		76	0.00945163	0.0306159	0.0043589	0.006
	03 04:00:06	0.571	0.553	0.557	0.606	0.554	0.552	0.522	0.53	0.529	0.386	0.38	0.392			76.25	0.564	0.573667	0.539	0.404667		76.25	0.00754983	0.0314696	0.00360555	0.00814453
	03 04:15:06	0.572	0.557	0.563	0.61	0.556	0.555	0.535	0.54	0.542	0.399	0.401	0.414			76.5	0.57	0.578333	0.540333	0.408		76.5	0.00655744	0.0317543	0.00305505	0.00888819
	03 04:30:06	0.577	0.564	0.569	0.615	0.56	0.56	0.537	0.541	0.543	0.401	0.405	0.418			76.75	0.564333	0.571	0.538667	0.408667		76.75	0.0051316	0.0294449	0.0023094	0.0115902
	03 04:45:06	0.57	0.56	0.563	0.605	0.554	0.554	0.536	0.54	0.54	0.398	0.407	0.421			77	0.563	0.565667	0.549667	0.417		77	0.005	0.0236925	0.00251661	0.0175214
	03 05:00:06	0.568	0.558	0.563	0.593	0.553	0.551	0.547	0.55	0.552	0.399	0.418	0.434			77.25	0.573	0.589333	0.543333	0.361667		77.25	0.0175784	0.0335012	0.00814453	0.00665833
	03 05:15:06	0.593	0.56	0.566	0.628	0.571	0.569	0.534	0.547	0.549	0.36	0.356	0.369			77.5	0.579	0.589333	0.575667	0.397333		77.5	0.01253	0.0225019	0.0061101	0.0136504
	03 05:30:06	0.591	0.566	0.58	0.615	0.58	0.573	0.569	0.577	0.581	0.385	0.395	0.412			77.75	0.564667	0.566667	0.551667	0.420667		77.75	0.0070946	0.0220303	0.00305505	0.0135769
	03 05:45:06	0.571	0.557	0.566	0.592	0.556	0.552	0.549	0.551	0.555	0.408	0.419	0.435			78	0.564333	0.571667	0.531333	0.402667		78	0.0061101	0.0297377	0.00404145	0.00896289
	03 06:00:06	0.571	0.559	0.563	0.606	0.555	0.554	0.527	0.532	0.535	0.397	0.398	0.413			78.25	0.567	0.570333	0.553	0.414667		78.25	0.00754983	0.0205508	0.002	0.0165025
	03 06:15:06	0.574	0.559	0.568	0.594	0.56	0.557	0.551	0.553	0.555	0.398	0.415	0.431			78.5	0.567667	0.570333	0.551667	0.415		78.5	0.0061101	0.0240069	0.00305505	0.0145258
	03 06:30:06	0.573	0.561	0.569	0.598	0.558	0.555	0.549	0.551	0.555	0.401	0.414	0.43			78.75	0.576	0.584667	0.561	0.407667		78.75	0.00953939	0.0245832	0.004	0.0135769
	03 06:45:06	0.585	0.566	0.577	0.613	0.572	0.569	0.557	0.561	0.565	0.395	0.406	0.422			79	0.562	0.562	0.536	0.418333		79	0.0043589	0.0251197	0.00264575	0.00929157
	03 07:00:06	0.565	0.557	0.564	0.591	0.548	0.547	0.534	0.535	0.539	0.412	0.414	0.429			79.25	0.581333	0.596333	0.560667	0.380333		79.25	0.0137961	0.0300389	0.00757188	0.0083865
	03 07:15:06	0.597	0.571	0.576	0.631	0.58	0.578	0.552	0.564	0.566	0.376	0.375	0.39			79.5	0.567667	0.569	0.545667	0.415333		79.5	0.0061101	0.0234307	0.00305505	0.0104083
	03 07:30:06	0.573	0.561	0.569	0.596	0.557	0.554	0.543	0.545	0.549	0.407	0.412	0.427			79.75	0.564667	0.563667	0.541333	0.422667		79.75	0.0051316	0.0236925	0.00321455	0.0140119
	03 07:45:06	0.569	0.559	0.566	0.591	0.551	0.549	0.539	0.54	0.545	0.409	0.422	0.437			80	0.581667	0.578	0.582333	0.408333		80	0.0130128	0.0151327	0.00251661	0.0140475
	03 08:00:06	0.595	0.569	0.581	0.595	0.573	0.566	0.58	0.585	0.582	0.395	0.407	0.423			80.25	0.572667	0.578	0.538667	0.395667		80.25	0.00862168	0.0285832	0.00416333	0.00814453
	03 08:15:06	0.582	0.565	0.571	0.611	0.562	0.561	0.534	0.54	0.542	0.392	0.39	0.405			80.5	0.576333	0.58	0.579667	0.404667		80.5	0.0135769	0.0127671	0.00251661	0.0132035
	03 08:30:06	0.589	0.562	0.578	0.594	0.577	0.569	0.577	0.582	0.58	0.393	0.402	0.419			80.75	0.570333	0.562333	0.569	0.411333		80.75	0.0112398	0.0113725	0.00264575	0.0140475
	03 08:45:06	0.58	0.558	0.573	0.575	0.559	0.553	0.566	0.57	0.571	0.398	0.41	0.426			81	0.580333	0.582667	0.549333	0.416333		81	0.0110151	0.0211266	0.00305505	0.0113725
	03 09:00:06	0.591	0.569	0.581	0.607	0.572	0.569	0.546	0.55	0.552	0.407	0.413	0.429			81.25	0.568667	0.567667	0.553333	0.419667		81.25	0.00776745	0.0159478	0.00251661	0.0160104
	03 09:15:06	0.575	0.56	0.571	0.586	0.56	0.557	0.551	0.553	0.556	0.404	0.419	0.436			81.5	0.576	0.591	0.540667	0.353		81.5	0.0177764	0.030348	0.0057735	0.00608276
	03 09:30:06	0.596	0.562	0.57	0.626	0.575	0.572	0.534	0.544	0.544	0.356	0.346	0.357			81.75	0.576333	0.577333	0.585333	0.405333		81.75	0.0175594	0.00702377	0.00378594	0.010116
	03 09:45:06	0.593	0.558	0.578	0.584	0.578	0.57	0.581	0.588	0.587	0.399	0.4	0.417			82	0.566667	0.56	0.551333	0.424333		82	0.0085049	0.0164621	0.00251661	0.00929157
	03 10:00:06	0.573	0.557	0.57	0.579	0.551	0.55	0.549	0.551	0.554	0.418	0.42	0.435			82.25	0.571	0.561667	0.576667	0.413		82.25	0.0111355	0.00929157	0.0023094	0.0165227
	03 10:15:06	0.581	0.559	0.573	0.572	0.559	0.554	0.574	0.578	0.578	0.397	0.412	0.43			82.5	0.574333	0.569667	0.576333	0.405		82.5	0.0145717	0.00960902	0.00288675	0.01249
	03 10:30:06	0.588	0.559	0.576	0.58	0.568	0.561	0.573	0.578	0.578	0.395	0.401	0.419			82.75	0.575	0.571333	0.552667	0.409667		82.75	0.00916515	0.0187705	0.00450925	0.00981495
	03 10:45:06	0.583	0.565	0.577	0.593	0.561	0.56	0.548	0.553	0.557	0.404	0.404	0.421			83	0.571667	0.569667	0.552667	0.414667		83	0.00776745	0.020232	0.00450925	0.0107858
	03 11:00:06	0.578	0.563	0.574	0.593	0.559	0.557	0.548	0.553	0.557	0.407	0.41	0.427			83.25	0.565333	0.562333	0.537	0.422333		83.25	0.0046188	0.023094	0.004	0.0111505
	03 11:15:06	0.568	0.56	0.568	0.589	0.549	0.549	0.533	0.537	0.541	0.414	0.418	0.435			83.5	0.57	0.567	0.536333	0.429333		83.5	0.0043589	0.0242487	0.00251661	0.0123423
	03 11:30:06	0.573	0.565	0.572	0.595	0.553	0.553	0.534	0.536	0.539	0.419	0.426	0.443			83.75	0.575667	0.57	0.583333	0.413667		83.75	0.0106927	0.0122882	0.00208167	0.0151767
	03 11:45:06	0.585	0.564	0.578	0.584	0.565	0.561	0.581	0.585	0.584	0.4	0.411	0.43			84	0.585667	0.589667	0.584667	0.398		84	0.0155027	0.0168622	0.00351188	0.0087178
	03 12:00:06	0.601	0.57	0.586	0.609	0.582	0.578	0.581	0.588	0.585	0.394	0.392	0.408			84.25	0.582333	0.584	0.582	0.392667		84.25	0.0170098	0.0132288	0.0043589	0.00986577
	03 12:15:06	0.599	0.565	0.583	0.599	0.579	0.574	0.577	0.585	0.584	0.388	0.386	0.404			84.5	0.569	0.568	0.549667	0.405333		84.5	0.007	0.0225167	0.00351188	0.0110151
	03 12:30:06	0.574	0.561	0.572	0.594	0.555	0.555	0.546	0.55	0.553	0.398	0.4	0.418			84.75	0.575667	0.579333	0.542333	0.407333		84.75	0.00950438	0.0274287	0.00472582	0.0120968
	03 12:45:06	0.585	0.566	0.576	0.611	0.564	0.563	0.537	0.544	0.546	0.398	0.403	0.421			85	0.563333	0.558667	0.534	0.414		85	0.00472582	0.0219621	0.00173205	0.01249
	03 13:00:06	0.567	0.558	0.565	0.584	0.545	0.547	0.532	0.535	0.535	0.404	0.41	0.428			85.25	0.574	0.578667	0.54	0.406		85.25	0.007	0.0305996	0.0043589	0.0147309
	03 13:15:06	0.581	0.567	0.574	0.614	0.561	0.561	0.535	0.542	0.543	0.393	0.403	0.422			85.5	0.564	0.565	0.531333	0.414333		85.5	0.006	0.030315	0.00288675	0.0156312
	03 13:30:06	0.57	0.558	0.564	0.6	0.547	0.548	0.528	0.533	0.533	0.4	0.412	0.431			85.75	0.566333	0.574333	0.534667	0.373333		85.75	0.0110604	0.0378197	0.00750555	0.010116
	03 13:45:06	0.578	0.556	0.565	0.618	0.553	0.552	0.526	0.539	0.539	0.367	0.368	0.385			86	0.572	0.573667	0.569667	0.407		86	0.00754983	0.0219393	0.00321455	0.017088
	03 14:00:06	0.579	0.564	0.573	0.599	0.561	0.561	0.566	0.572	0.571	0.391	0.405	0.425			86.25	0.569667	0.587667	0.555667	0.383667		86.25	0.0162583	0.028006	0.00493288	0.0106927
	03 14:15:06	0.588	0.557	0.564	0.62	0.572	0.571	0.55	0.558	0.559	0.377	0.378	0.396			86.5	0.564667	0.566	0.534667	0.401		86.5	0.00702377	0.0294449	0.00321455	0.00888819
	03 14:30:06	0.572	0.558	0.564	0.6	0.549	0.549	0.531	0.536	0.537	0.398	0.394	0.411			86.75	0.58	0.584667	0.553333	0.382333		86.75	0.0121244	0.0288675	0.00550757	0.010116
	03 14:45:06	0.593	0.569	0.578	0.618	0.568	0.568	0.547	0.556	0.557	0.376	0.377	0.394			87	0.576333	0.578667	0.566667	0.401		87	0.00960902	0.0210792	0.00321455	0.0144222
	03 15:00:06	0.585	0.566	0.578	0.603	0.567	0.566	0.563	0.568	0.569	0.389	0.397	0.417			87.25	0.58	0.583667	0.548667	0.401333		87.25	0.00953939	0.028006	0.00321455	0.0119304
	03 15:15:06	0.589	0.57	0.581	0.616	0.568	0.567	0.545	0.55	0.551	0.393	0.396	0.415			87.5	0.568333	0.573333	0.55	0.414333		87.5	0.00665833	0.0239653	0.00264575	0.0166233
	03 15:30:06	0.574	0.561	0.57	0.601	0.559	0.56	0.547	0.551	0.552	0.399	0.412	0.432			87.75	0.558	0.567	0.501667	0.350333		87.75	0.0141067	0.0355106	0.00665833	0.00814453
	03 15:45:06	0.573	0.545	0.556	0.608	0.547	0.546	0.494	0.506	0.505	0.354	0.341	0.356			88	0.568	0.583333	0.532667	0.387667		88	0.0141067	0.0369639	0.00493288	0.00873689
	03 16:00:06	0.583	0.555	0.566	0.626	0.563	0.561	0.527	0.536	0.535	0.39	0.378	0.395			88.25	0.558667	0.574667	0.513	0.378667		88.25	0.0165025	0.0332014	0.005	0.0085049
	03 16:15:06	0.577	0.545	0.554	0.613	0.556	0.555	0.508	0.518	0.513	0.382	0.369	0.385			88.5	0.574333	0.587333	0.575333	0.405333		88.5	0.0140119	0.020502	0.00305505	0.0152753
	03 16:30:06	0.588	0.56	0.575	0.611	0.576	0.575	0.572	0.578	0.576	0.392	0.402	0.422			88.75	0.574667	0.575667	0.555667	0.413333		88.75	0.00907377	0.0254034	0.0023094	0.0140119
	03 16:45:06	0.583	0.565	0.576	0.605	0.561	0.561	0.553	0.557	0.557	0.402	0.409	0.429			89	0.561333	0.581667	0.539333	0.396		89	0.0140475	0.0349333	0.0046188	0.0104403
	03 17:00:06	0.576	0.548	0.56	0.622	0.562	0.561	0.534	0.542	0.542	0.391	0.389	0.408			89.25	0.57	0.573333	0.559333	0.408333		89.25	0.00655744	0.0265581	0.00288675	0.0172434
	03 17:15:06	0.576	0.563	0.571	0.604	0.558	0.558	0.556	0.561	0.561	0.393	0.405	0.427			89.5	0.572	0.576	0.567667	0.404667		89.5	0.008544	0.0242487	0.0023094	0.0148436
	03 17:30:06	0.58	0.563	0.573	0.604	0.562	0.562	0.565	0.569	0.569	0.392	0.401	0.421			89.75	0.574333	0.575333	0.55	0.404667		89.75	0.00750555	0.0300389	0.00264575	0.0115902
	03 17:45:06	0.582	0.567	0.574	0.61	0.557	0.559	0.547	0.552	0.551	0.397	0.399	0.418			90	0.577667	0.583333	0.566333	0.404		90	0.0115036	0.0222336	0.00208167	0.0144222
	03 18:00:06	0.589	0.566	0.578	0.609	0.571	0.57	0.564	0.568	0.567	0.392	0.4	0.42			90.25	0.573	0.577333	0.569	0.404667		90.25	0.012	0.0196299	0.00173205	0.0136137
	03 18:15:06	0.585	0.561	0.573	0.6	0.566	0.566	0.567	0.57	0.57	0.394	0.4	0.42			90.5	0.576667	0.575333	0.579	0.403333		90.5	0.0130512	0.0161967	0.002	0.0159478
	03 18:30:06	0.589	0.563	0.578	0.594	0.567	0.565	0.577	0.581	0.579	0.39	0.399	0.421			90.75	0.576667	0.572333	0.584667	0.403333		90.75	0.0170098	0.0104083	0.00288675	0.0147422
	03 18:45:06	0.594	0.56	0.576	0.584	0.569	0.564	0.583	0.588	0.583	0.392	0.398	0.42			91	0.569333	0.564	0.545667	0.420667		91	0.00737111	0.0225167	0.00057735	0.0134288
	03 19:00:06	0.575	0.561	0.572	0.59	0.551	0.551	0.545	0.546	0.546	0.411	0.415	0.436			91.25	0.579667	0.581333	0.549667	0.404667		91.25	0.0100664	0.0309246	0.00321455	0.015308
	03 19:15:06	0.589	0.569	0.581	0.617	0.562	0.565	0.546	0.551	0.552	0.393	0.399	0.422			91.5	0.568667	0.571667	0.528333	0.378333		91.5	0.0150111	0.0357957	0.0046188	0.0106927
	03 19:30:06	0.584	0.554	0.568	0.613	0.551	0.551	0.523	0.531	0.531	0.376	0.369	0.39			91.75	0.570333	0.574333	0.529333	0.412		91.75	0.0085049	0.0335012	0.00251661	0.0138924
	03 19:45:06	0.579	0.562	0.57	0.613	0.554	0.556	0.527	0.532	0.529	0.403	0.405	0.428			92	0.567333	0.565333	0.534	0.415667		92	0.00472582	0.0318172	0.002	0.0165025
	03 20:00:07	0.571	0.562	0.569	0.602	0.545	0.549	0.532	0.536	0.534	0.402	0.411	0.434			92.25	0.571	0.573	0.56	0.407		92.25	0.00655744	0.0251197	0.00173205	0.0190788
	03 20:15:06	0.577	0.564	0.572	0.602	0.558	0.559	0.558	0.561	0.561	0.389	0.405	0.427			92.5	0.576667	0.575667	0.544	0.412667		92.5	0.0061101	0.0314696	0.001	0.0136137
	03 20:30:06	0.582	0.57	0.578	0.612	0.557	0.558	0.543	0.545	0.544	0.402	0.408	0.428			92.75	0.579333	0.581	0.569667	0.406		92.75	0.0120139	0.0216564	0.00152753	0.0190788
	03 20:45:06	0.591	0.567	0.58	0.606	0.568	0.569	0.568	0.571	0.57	0.388	0.404	0.426			93	0.570333	0.567333	0.545667	0.419		93	0.00568624	0.0274651	0.00057735	0.0151327
	03 21:00:06	0.575	0.564	0.572	0.599	0.55	0.553	0.545	0.546	0.546	0.407	0.414	0.436			93.25	0.581333	0.587333	0.571	0.390667		93.25	0.0170392	0.0274287	0.004	0.0125033
	03 21:15:06	0.599	0.565	0.58	0.619	0.571	0.572	0.567	0.575	0.571	0.382	0.385	0.405			93.5	0.573333	0.570333	0.554333	0.414667		93.5	0.00862168	0.0222336	0.0011547	0.0174738
	03 21:30:06	0.581	0.564	0.575	0.596	0.557	0.558	0.553	0.555	0.555	0.4	0.41	0.434			93.75	0.560333	0.570667	0.529333	0.386667		93.75	0.0170392	0.0357957	0.00450925	0.010504
	03 21:45:06	0.578	0.544	0.559	0.612	0.55	0.55	0.525	0.534	0.529	0.387	0.376	0.397			94	0.565667	0.567	0.546333	0.424		94	0.00493288	0.026	0.00057735	0.022
	03 22:00:06	0.569	0.56	0.568	0.597	0.551	0.553	0.546	0.547	0.546	0.402	0.424	0.446			94.25	0.580333	0.591	0.560333	0.384333		94.25	0.01861	0.0294449	0.00602771	0.0118462
	03 22:15:06	0.6	0.563	0.578	0.625	0.574	0.574	0.554	0.566	0.561	0.377	0.378	0.398			94.5	0.561667	0.569333	0.574333	0.407667		94.5	0.0116762	0.0144684	0.00321455	0.0191398
	03 22:30:06	0.572	0.549	0.564	0.586	0.562	0.56	0.572	0.578	0.573	0.39	0.405	0.428			94.75	0.558	0.563333	0.560333	0.412		94.75	0.00793725	0.0179258	0.0023094	0.0186815
	03 22:45:06	0.564	0.549	0.561	0.584	0.552	0.554	0.559	0.563	0.559	0.395	0.409	0.432			95	0.570333	0.575667	0.561333	0.402667		95	0.00802081	0.0254231	0.00251661	0.015308
	03 23:00:06	0.578	0.562	0.571	0.605	0.56	0.562	0.559	0.564	0.561	0.391	0.397	0.42			95.25	0.569333	0.567333	0.535667	0.401333		95.25	0.00568624	0.0309246	0.00208167	0.0113725
	03 23:15:06	0.574	0.563	0.571	0.603	0.548	0.551	0.535	0.538	0.534	0.398	0.392	0.414			95.5	0.566667	0.566	0.533667	0.396333		95.5	0.00550757	0.0295127	0.00305505	0.012741
	03 23:30:06	0.572	0.561	0.567	0.6	0.547	0.551	0.533	0.537	0.531	0.39	0.388	0.411			95.75	0.580333	0.584667	0.563667	0.386667		95.75	0.0130512	0.0288848	0.00404145	0.0133167
	03 23:45:06	0.594	0.568	0.579	0.618	0.567	0.569	0.56	0.568	0.563	0.378	0.38	0.402			96	0.565333	0.574667	0.53	0.367333		96	0.0165025	0.0366652	0.00458258	0.0112398
	04 00:00:06	0.582	0.549	0.565	0.617	0.553	0.554	0.526	0.535	0.529	0.37	0.355	0.377			96.25	0.578667	0.588667	0.551	0.373333		96.25	0.0175594	0.0297377	0.006	0.0100664
	04 00:15:06	0.597	0.562	0.577	0.623	0.571	0.572	0.545	0.557	0.551	0.372	0.364	0.384			96.5	0.574333	0.584	0.537	0.352333		96.5	0.0237978	0.0259808	0.008	0.0107858
	04 00:30:06	0.6	0.553	0.57	0.614	0.569	0.569	0.529	0.545	0.537	0.36	0.34	0.357			96.75	0.562667	0.57	0.556667	0.409		96.75	0.00907377	0.0190788	0.00208167	0.0170587
	04 00:45:06	0.571	0.553	0.564	0.592	0.558	0.56	0.555	0.559	0.556	0.395	0.404	0.428			97	0.570333	0.581	0.579667	0.396667		97	0.0165025	0.0121655	0.0046188	0.0132791
	04 01:00:06	0.587	0.554	0.57	0.595	0.575	0.573	0.577	0.585	0.577	0.389	0.389	0.412			97.25	0.564333	0.566667	0.570667	0.398		97.25	0.0090185	0.015885	0.00288675	0.0149332
	04 01:15:06	0.573	0.555	0.565	0.585	0.557	0.558	0.569	0.574	0.569	0.387	0.392	0.415			97.5	0.573333	0.574667	0.536667	0.398333		97.5	0.0120139	0.0288848	0.00404145	0.0135769
	04 01:30:06	0.585	0.561	0.574	0.608	0.557	0.559	0.536	0.541	0.533	0.39	0.391	0.414			97.75	0.564667	0.572	0.571333	0.395		97.75	0.0115036	0.0138564	0.00416333	0.0170587
	04 01:45:06	0.576	0.553	0.565	0.588	0.564	0.564	0.57	0.576	0.568	0.381	0.39	0.414			98	0.564333	0.575667	0.575333	0.392667		98	0.0135031	0.0132791	0.00321455	0.0132791
	04 02:00:06	0.578	0.551	0.564	0.591	0.568	0.568	0.574	0.579	0.573	0.385	0.385	0.408			98.25	0.573667	0.571667	0.547	0.396		98.25	0.0125033	0.0228546	0.00173205	0.0138564
	04 02:15:06	0.586	0.561	0.574	0.598	0.557	0.56	0.548	0.548	0.545	0.388	0.388	0.412			98.5	0.564667	0.559667	0.529	0.389667		98.5	0.00680686	0.0281129	0.00360555	0.0112398
	04 02:30:06	0.57	0.557	0.567	0.592	0.541	0.546	0.532	0.53	0.525	0.387	0.38	0.402			98.75	0.568	0.563667	0.530667	0.404667		98.75	0.0052915	0.0298385	0.00450925	0.0162583
	04 02:45:06	0.572	0.562	0.57	0.598	0.544	0.549	0.535	0.531	0.526	0.392	0.399	0.423			99	0.564667	0.562667	0.516	0.399667		99	0.0061101	0.0341223	0.00556776	0.0142244
	04 03:00:06	0.57	0.558	0.566	0.602	0.541	0.545	0.521	0.517	0.51	0.39	0.393	0.416			99.25	0.575	0.578333	0.567333	0.394		99.25	0.009	0.0258134	0.00208167	0.0173494
	04 03:15:06	0.584	0.566	0.575	0.608	0.561	0.566	0.568	0.569	0.565	0.379	0.39	0.413			99.5	0.567	0.571	0.551333	0.395667		99.5	0.00458258	0.0321403	0.0011547	0.0160728
	04 03:30:06	0.571	0.562	0.568	0.608	0.55	0.555	0.552	0.552	0.55	0.384	0.389	0.414			99.75	0.572	0.570333	0.534667	0.403		99.75	0.0052915	0.0344432	0.00351188	0.0158745
	04 03:45:06	0.576	0.566	0.574	0.61	0.548	0.553	0.538	0.535	0.531	0.391	0.397	0.421			100	0.562667	0.559333	0.528667	0.41		100	0.00321455	0.0327159	0.00450925	0.0173494
	04 04:00:06	0.564	0.559	0.565	0.597	0.538	0.543	0.533	0.529	0.524	0.395	0.406	0.429			100.25	0.557	0.554333	0.538333	0.412		100.25	0.001	0.0275379	0.00351188	0.0270555
	04 04:15:06	0.557	0.556	0.558	0.586	0.536	0.541	0.542	0.538	0.535	0.384	0.414	0.438			100.5	0.569667	0.57	0.575333	0.396333		100.5	0.0085049	0.0190788	0.00378594	0.019218
	04 04:30:06	0.578	0.561	0.57	0.592	0.558	0.56	0.577	0.578	0.571	0.379	0.393	0.417			100.75	0.562333	0.572667	0.57	0.393333		100.75	0.00802081	0.022942	0.00264575	0.0166533
	04 04:45:06	0.57	0.554	0.563	0.599	0.557	0.562	0.571	0.572	0.567	0.38	0.388	0.412			101	0.56	0.557667	0.574	0.400667		101	0.01253	0.00737111	0.0052915	0.0231157
	04 05:00:06	0.572	0.547	0.561	0.566	0.552	0.555	0.578	0.576	0.568	0.379	0.398	0.425			101.25	0.562	0.573	0.574667	0.387667		101.25	0.01253	0.0164621	0.00321455	0.0141539
	04 05:15:06	0.574	0.549	0.563	0.592	0.563	0.564	0.577	0.576	0.571	0.379	0.38	0.404			101.5	0.558	0.564	0.548333	0.401333		101.5	0.0052915	0.0269629	0.00404145	0.0144338
	04 05:30:06	0.562	0.552	0.56	0.595	0.546	0.551	0.553	0.546	0.546	0.393	0.393	0.418			101.75	0.573333	0.576	0.531333	0.387		101.75	0.0120139	0.0329697	0.00503322	0.0156205
	04 05:45:06	0.585	0.561	0.574	0.614	0.555	0.559	0.536	0.532	0.526	0.377	0.379	0.405			102	0.570667	0.573667	0.542	0.398		102	0.0061101	0.0332916	0.004	0.0202978
	04 06:00:06	0.576	0.564	0.572	0.612	0.552	0.557	0.546	0.542	0.538	0.38	0.394	0.42			102.25	0.564667	0.563667	0.562	0.401		102.25	0.00550757	0.0211266	0.00360555	0.0265141
	04 06:15:06	0.57	0.559	0.565	0.588	0.55	0.553	0.565	0.563	0.558	0.375	0.4	0.428			102.5	0.570333	0.573667	0.555667	0.388667		102.5	0.00503322	0.0306649	0.00208167	0.020108
	04 06:30:06	0.575	0.565	0.571	0.609	0.554	0.558	0.558	0.555	0.554	0.372	0.383	0.411			102.75	0.571667	0.584	0.571	0.379667		102.75	0.0120139	0.0226053	0.00264575	0.0141539
	04 06:45:06	0.584	0.56	0.571	0.61	0.569	0.573	0.573	0.572	0.568	0.372	0.371	0.396			103	0.578333	0.584667	0.546333	0.364667		103	0.0198578	0.025482	0.00251661	0.0115036
	04 07:00:06	0.6	0.561	0.574	0.614	0.568	0.572	0.546	0.549	0.544	0.365	0.353	0.376			103.25	0.567	0.559333	0.562667	0.396667		103.25	0.00953939	0.0145717	0.00251661	0.0251064
	04 07:15:06	0.577	0.558	0.566	0.576	0.549	0.553	0.565	0.563	0.56	0.373	0.394	0.423			103.5	0.560667	0.563	0.561	0.390667		103.5	0.00550757	0.0191572	0.00264575	0.0217332
	04 07:30:06	0.566	0.555	0.561	0.585	0.55	0.554	0.563	0.562	0.558	0.371	0.387	0.414			103.75	0.567333	0.563333	0.564333	0.391333		103.75	0.00950438	0.0144684	0.00305505	0.0218251
	04 07:45:06	0.577	0.558	0.567	0.58	0.554	0.556	0.567	0.565	0.561	0.372	0.387	0.415			104	0.559	0.567333	0.568333	0.385667		104	0.01253	0.0092376	0.00288675	0.0179536
	04 08:00:06	0.572	0.547	0.558	0.578	0.562	0.562	0.57	0.57	0.565	0.372	0.379	0.406			104.25	0.563667	0.578333	0.525333	0.370333		104.25	0.0213854	0.0300888	0.00404145	0.0120554
	04 08:15:06	0.587	0.545	0.559	0.613	0.559	0.563	0.529	0.526	0.521	0.369	0.359	0.383			104.5	0.576	0.583333	0.564	0.369667		104.5	0.0157162	0.0249065	0.0034641	0.0133167
	04 08:30:06	0.593	0.562	0.573	0.612	0.567	0.571	0.566	0.566	0.56	0.363	0.361	0.385			104.75	0.558667	0.569	0.557667	0.388333		104.75	0.00404145	0.0286182	0.00305505	0.0172143
	04 08:45:06	0.563	0.555	0.558	0.602	0.551	0.554	0.561	0.557	0.555	0.376	0.381	0.408			105	0.568	0.571	0.518667	0.361333		105	0.0150997	0.0355949	0.0061101	0.0115902
	04 09:00:06	0.584	0.554	0.566	0.612	0.548	0.553	0.524	0.52	0.512	0.363	0.349	0.372			105.25	0.560333	0.569	0.544	0.402		105.25	0.00152753	0.0321403	0.0052915	0.0222711
	04 09:15:06	0.562	0.559	0.56	0.606	0.548	0.553	0.55	0.542	0.54	0.382	0.398	0.426			105.5	0.574	0.581333	0.517	0.355667		105.5	0.0155242	0.0413078	0.00458258	0.0125033
	04 09:30:06	0.59	0.559	0.573	0.629	0.556	0.559	0.521	0.518	0.512	0.356	0.343	0.368			105.75	0.581	0.588333	0.551667	0.363667		105.75	0.019	0.0284488	0.0023094	0.0126623
	04 09:45:06	0.602	0.565	0.576	0.621	0.569	0.575	0.553	0.553	0.549	0.359	0.354	0.378			106	0.574	0.577333	0.544667	0.375333		106	0.0127671	0.0327159	0.00321455	0.0144338
	04 10:00:06	0.588	0.563	0.571	0.615	0.556	0.561	0.547	0.546	0.541	0.367	0.367	0.392			106.25	0.563667	0.579667	0.576667	0.387333		106.25	0.0112398	0.0151438	0.00152753	0.0218251
	04 10:15:06	0.576	0.554	0.561	0.597	0.569	0.573	0.578	0.577	0.575	0.368	0.383	0.411			106.5	0.563	0.567	0.528667	0.359667		106.5	0.0186815	0.0321403	0.00351188	0.0122202
	04 10:30:06	0.583	0.546	0.56	0.604	0.546	0.551	0.532	0.529	0.525	0.357	0.349	0.373			106.75	0.575667	0.584	0.55	0.361		106.75	0.0191398	0.0277849	0.00264575	0.01249
	04 10:45:06	0.597	0.56	0.57	0.616	0.566	0.57	0.552	0.551	0.547	0.357	0.351	0.375			107	0.559667	0.578	0.58	0.384333		107	0.0112398	0.014	0.001	0.0162891
	04 11:00:06	0.572	0.55	0.557	0.594	0.568	0.572	0.581	0.58	0.579	0.373	0.377	0.403			107.25	0.566	0.574667	0.545333	0.348667		107.25	0.0266646	0.0193993	0.00305505	0.0106927
	04 11:15:06	0.596	0.545	0.557	0.597	0.562	0.565	0.546	0.548	0.542	0.351	0.337	0.358			107.5	0.57	0.578333	0.551667	0.380667		107.5	0.0180278	0.0240069	0.00351188	0.0194251
	04 11:30:06	0.59	0.555	0.565	0.606	0.563	0.566	0.555	0.552	0.548	0.364	0.376	0.402			107.75	0.572333	0.583333	0.540333	0.389		107.75	0.0142945	0.0326548	0.0051316	0.0212838
	04 11:45:06	0.588	0.56	0.569	0.621	0.563	0.566	0.546	0.539	0.536	0.37	0.385	0.412			108	0.572333	0.583	0.537667	0.392667		108	0.0136504	0.0355387	0.00568624	0.0241109
	04 12:00:06	0.587	0.56	0.57	0.624	0.561	0.564	0.544	0.536	0.533	0.37	0.39	0.418			108.25	0.565667	0.584667	0.524	0.329		108.25	0.0299555	0.0280416	0.002	0.0108167
	04 12:15:06	0.599	0.541	0.557	0.617	0.567	0.57	0.526	0.524	0.522	0.332	0.317	0.338			108.5	0.577	0.586667	0.555667	0.350667		108.5	0.0196977	0.022942	0.00251661	0.0122202
	04 12:30:06	0.599	0.561	0.571	0.613	0.571	0.576	0.558	0.556	0.553	0.348	0.34	0.364			108.75	0.56	0.57	0.513	0.337667		108.75	0.0255343	0.030348	0.00360555	0.0120554
	04 12:45:06	0.588	0.538	0.554	0.605	0.551	0.554	0.516	0.514	0.509	0.339	0.325	0.349			109	0.565	0.564667	0.546	0.387667		109	0.00556776	0.0315647	0.0043589	0.0223681
	04 13:00:06	0.571	0.56	0.564	0.601	0.544	0.549	0.551	0.544	0.543	0.368	0.383	0.412			109.25	0.562333	0.576667	0.579	0.383667		109.25	0.0123423	0.0133167	0.00264575	0.0261024
	04 13:15:06	0.576	0.552	0.559	0.592	0.568	0.57	0.582	0.578	0.577	0.359	0.381	0.411			109.5	0.568333	0.579333	0.536333	0.376667		109.5	0.0208407	0.033546	0.00351188	0.0172143
	04 13:30:06	0.591	0.55	0.564	0.618	0.558	0.562	0.54	0.536	0.533	0.363	0.371	0.396			109.75	0.566333	0.568333	0.540333	0.393		109.75	0.00971253	0.0327159	0.00450925	0.0275136
	04 13:45:06	0.577	0.558	0.564	0.606	0.547	0.552	0.545	0.54	0.536	0.366	0.392	0.421			110	0.560333	0.572333	0.583667	0.382667		110	0.010504	0.0110151	0.00404145	0.0247049
	04 14:00:06	0.571	0.55	0.56	0.585	0.565	0.567	0.588	0.583	0.58	0.36	0.379	0.409			110.25	0.571667	0.577667	0.558333	0.382		110.25	0.0158219	0.0281129	0.00416333	0.025632
	04 14:15:06	0.589	0.558	0.568	0.61	0.559	0.564	0.563	0.557	0.555	0.358	0.379	0.409			110.5	0.553333	0.563333	0.576333	0.387333		110.5	0.0061101	0.0153731	0.00404145	0.0325013
	04 14:30:06	0.56	0.548	0.552	0.581	0.553	0.556	0.581	0.574	0.574	0.355	0.387	0.42			110.75	0.564	0.566333	0.556	0.386667		110.75	0.00888819	0.0283608	0.0052915	0.0247049
	04 14:45:06	0.574	0.557	0.561	0.599	0.548	0.552	0.562	0.554	0.552	0.364	0.383	0.413			111	0.550667	0.553333	0.554	0.402		111	0.00057735	0.0258134	0.00608276	0.0315119
	04 15:00:06	0.551	0.551	0.55	0.583	0.536	0.541	0.561	0.55	0.551	0.37	0.403	0.433			111.25	0.56	0.578	0.59	0.384333		111.25	0.0111355	0.0122882	0.005	0.0202567
	04 15:15:06	0.572	0.55	0.558	0.592	0.569	0.573	0.595	0.59	0.585	0.368	0.378	0.407			111.5	0.558667	0.566333	0.567667	0.395333		111.5	0.00305505	0.0292632	0.00635085	0.0261598
	04 15:30:06	0.562	0.556	0.558	0.6	0.547	0.552	0.575	0.564	0.564	0.371	0.392	0.423			111.75	0.574333	0.582333	0.559333	0.359667		111.75	0.0181475	0.0301717	0.00763763	0.0168622
	04 15:45:06	0.595	0.561	0.567	0.617	0.562	0.568	0.566	0.561	0.551	0.348	0.352	0.379			112	0.561667	0.571667	0.588333	0.379		112	0.0102632	0.0134288	0.00450925	0.0219317
	04 16:00:06	0.573	0.553	0.559	0.587	0.562	0.566	0.593	0.588	0.584	0.36	0.374	0.403			112.25	0.560333	0.573333	0.527	0.354		112.25	0.0262742	0.0300888	0.00818535	0.0127671
	04 16:15:06	0.59	0.54	0.551	0.608	0.554	0.558	0.534	0.529	0.518	0.351	0.343	0.368			112.5	0.555	0.563	0.581333	0.379333		112.5	0.00818535	0.0113578	0.00416333	0.0275741
	04 16:30:06	0.564	0.548	0.553	0.576	0.555	0.558	0.586	0.58	0.578	0.353	0.377	0.408			112.75	0.567	0.574	0.545	0.373		112.75	0.019	0.0338674	0.008	0.0177764
	04 16:45:06	0.588	0.551	0.562	0.613	0.552	0.557	0.553	0.545	0.537	0.359	0.367	0.393			113	0.569667	0.577	0.540333	0.368333		113	0.0165025	0.0355949	0.0085049	0.0195533
	04 17:00:06	0.588	0.556	0.565	0.618	0.554	0.559	0.549	0.54	0.532	0.352	0.363	0.39			113.25	0.564	0.562	0.544333	0.383333		113.25	0.0072111	0.0338674	0.0080829	0.0265769
	04 17:15:06	0.572	0.558	0.562	0.601	0.54	0.545	0.553	0.543	0.537	0.358	0.381	0.411			113.5	0.578667	0.59	0.558333	0.349		113.5	0.0241937	0.0313209	0.00723418	0.0132288
	04 17:30:06	0.606	0.56	0.57	0.626	0.569	0.575	0.563	0.562	0.55	0.344	0.339	0.364			113.75	0.576667	0.581333	0.568	0.351		113.75	0.0205994	0.0240901	0.00608276	0.0155885
	04 17:45:06	0.6	0.561	0.569	0.609	0.565	0.57	0.572	0.571	0.561	0.342	0.342	0.369			114	0.568333	0.566	0.547	0.355667		114	0.0104083	0.0313209	0.00754983	0.0150111
	04 18:00:06	0.58	0.56	0.565	0.602	0.545	0.551	0.554	0.548	0.539	0.347	0.347	0.373			114.25	0.571667	0.578	0.551	0.323		114.25	0.0255799	0.0304138	0.00781025	0.011
	04 18:15:06	0.601	0.554	0.56	0.613	0.558	0.563	0.556	0.555	0.542	0.323	0.312	0.334			114.5	0.569667	0.569333	0.562333	0.358333		114.5	0.00814453	0.0318957	0.00550757	0.015308
	04 18:30:06	0.579	0.564	0.566	0.606	0.548	0.554	0.568	0.562	0.557	0.349	0.35	0.376			114.75	0.572667	0.579333	0.543	0.325333		114.75	0.020306	0.0345302	0.0087178	0.0124231
	04 18:45:06	0.596	0.559	0.563	0.619	0.556	0.563	0.549	0.547	0.533	0.332	0.311	0.333			115	0.568	0.581333	0.586667	0.371333		115	0.00793725	0.0240901	0.00251661	0.0224796
	04 19:00:06	0.577	0.562	0.565	0.609	0.565	0.57	0.589	0.587	0.584	0.352	0.366	0.396			115.25	0.56	0.575333	0.553667	0.326333		115.25	0.030348	0.0222785	0.00929157	0.0117189
	04 19:15:06	0.595	0.541	0.544	0.601	0.561	0.564	0.558	0.56	0.543	0.331	0.313	0.335			115.5	0.574667	0.582333	0.571667	0.367667		115.5	0.0115902	0.0327159	0.0061101	0.0177858
	04 19:30:06	0.588	0.567	0.569	0.62	0.561	0.566	0.577	0.573	0.565	0.355	0.36	0.388			115.75	0.565333	0.568667	0.543667	0.358333		115.75	0.0197315	0.0324705	0.00945163	0.0144338
	04 19:45:06	0.588	0.552	0.556	0.606	0.547	0.553	0.551	0.547	0.533	0.35	0.35	0.375			116	0.561667	0.569333	0.536667	0.369667		116	0.0187172	0.037072	0.0104083	0.0204042
	04 20:00:06	0.583	0.548	0.554	0.612	0.545	0.551	0.545	0.54	0.525	0.352	0.365	0.392			116.25	0.568667	0.584333	0.59	0.375667		116.25	0.00723418	0.0284488	0.00360555	0.025697
	04 20:15:06	0.577	0.565	0.564	0.617	0.565	0.571	0.593	0.591	0.586	0.352	0.372	0.403			116.5	0.570667	0.572667	0.555333	0.369		116.5	0.0115902	0.0359212	0.00862168	0.0196977
	04 20:30:06	0.584	0.563	0.565	0.614	0.549	0.555	0.563	0.557	0.546	0.353	0.363	0.391			116.75	0.568	0.568	0.569333	0.386333		116.75	0.00264575	0.0356791	0.00585947	0.0325013
	04 20:45:06	0.57	0.569	0.565	0.609	0.544	0.551	0.576	0.567	0.565	0.354	0.386	0.419			117	0.577333	0.587667	0.550333	0.375		117	0.0119304	0.0428291	0.00960902	0.0266271
	04 21:00:06	0.591	0.569	0.572	0.637	0.56	0.566	0.559	0.552	0.54	0.35	0.372	0.403			117.25	0.585	0.589667	0.578	0.373		117.25	0.013	0.0291433	0.006245	0.0270555
	04 21:15:06	0.6	0.577	0.578	0.623	0.569	0.577	0.583	0.58	0.571	0.347	0.371	0.401			117.5	0.568	0.571333	0.554	0.376667		117.5	0.013	0.0353459	0.00916515	0.022723
	04 21:30:06	0.583	0.56	0.561	0.612	0.548	0.554	0.562	0.556	0.544	0.356	0.373	0.401			117.75	0.561	0.568	0.575333	0.379667		117.75	0.001	0.0272213	0.0051316	0.0340196
	04 21:45:06	0.562	0.561	0.56	0.599	0.548	0.557	0.581	0.574	0.571	0.345	0.381	0.413			118	0.583	0.589333	0.577667	0.353333		118	0.0208087	0.0268576	0.00585947	0.0145717
	04 22:00:06	0.607	0.57	0.572	0.62	0.57	0.578	0.58	0.582	0.571	0.347	0.343	0.37			118.25	0.574333	0.57	0.569333	0.377		118.25	0.00493288	0.0356791	0.0061101	0.0192873
	04 22:15:06	0.58	0.572	0.571	0.611	0.546	0.553	0.576	0.568	0.564	0.363	0.369	0.399			118.5	0.578333	0.579667	0.569	0.370667		118.5	0.0057735	0.0394631	0.00556776	0.023029
	04 22:30:06	0.585	0.575	0.575	0.625	0.553	0.561	0.575	0.568	0.564	0.351	0.365	0.396			118.75	0.571333	0.572333	0.552333	0.372667		118.75	0.0083865	0.0387986	0.00802081	0.0223681
	04 22:45:06	0.581	0.567	0.566	0.617	0.547	0.553	0.56	0.553	0.544	0.353	0.368	0.397			119	0.585667	0.589333	0.579333	0.365333		119	0.0132791	0.0312143	0.00550757	0.0215019
	04 23:00:06	0.601	0.578	0.578	0.625	0.567	0.576	0.583	0.582	0.573	0.347	0.36	0.389			119.25	0.578	0.585	0.554	0.365333		119.25	0.013	0.03995	0.007	0.0190875
	04 23:15:06	0.593	0.57	0.571	0.631	0.559	0.565	0.559	0.557	0.546	0.351	0.358	0.387			119.5	0.576	0.577333	0.566	0.373333		119.5	0.00608276	0.0405257	0.005	0.0234592
	04 23:30:06	0.583	0.573	0.572	0.624	0.551	0.557	0.571	0.566	0.561	0.353	0.368	0.399			119.75	0.576667	0.583667	0.576667	0.369667		119.75	0.0107858	0.0351046	0.00416333	0.0247049
	04 23:45:06	0.589	0.572	0.569	0.624	0.56	0.567	0.58	0.578	0.572	0.347	0.366	0.396			120	0.579333	0.585667	0.557	0.372		120	0.0110151	0.0419325	0.00608276	0.0235797
	05 00:00:06	0.592	0.572	0.574	0.634	0.559	0.564	0.561	0.56	0.55	0.352	0.366	0.398			120.25	0.582667	0.591333	0.558333	0.374		120.25	0.0125033	0.0422532	0.00550757	0.0280535
	05 00:15:06	0.597	0.574	0.577	0.64	0.564	0.57	0.561	0.562	0.552	0.347	0.372	0.403			120.5	0.579333	0.579667	0.568667	0.386333		120.5	0.0057735	0.0402036	0.00351188	0.0340049
	05 00:30:06	0.586	0.576	0.576	0.626	0.554	0.559	0.572	0.569	0.565	0.352	0.387	0.42			120.75	0.575333	0.577	0.592667	0.375333		120.75	0.00450925	0.0236432	0.00152753	0.0247857
	05 00:45:06	0.58	0.571	0.575	0.604	0.56	0.567	0.591	0.594	0.593	0.353	0.371	0.402			121	0.574	0.578333	0.580333	0.383333		121	0.003	0.0362537	0.00152753	0.0267644
	05 01:00:06	0.577	0.574	0.571	0.62	0.554	0.561	0.582	0.579	0.58	0.359	0.379	0.412			121.25	0.583333	0.589	0.579667	0.351667		121.25	0.020502	0.0261534	0.00737111	0.0136137
	05 01:15:06	0.607	0.572	0.571	0.619	0.571	0.577	0.577	0.588	0.574	0.347	0.341	0.367			121.5	0.577333	0.576	0.573	0.366667		121.5	0.00665833	0.0374032	0.00264575	0.0176163
	05 01:30:06	0.585	0.574	0.573	0.619	0.551	0.558	0.575	0.574	0.57	0.356	0.357	0.387			121.75	0.577667	0.585667	0.555	0.334333		121.75	0.0263122	0.0237557	0.009	0.0126623
	05 01:45:06	0.608	0.564	0.561	0.613	0.57	0.574	0.555	0.564	0.546	0.339	0.32	0.344			122	0.572	0.582667	0.560333	0.342		122	0.0294618	0.0185831	0.0100664	0.01253
	05 02:00:06	0.606	0.554	0.556	0.604	0.57	0.574	0.559	0.571	0.551	0.343	0.329	0.354			122.25	0.578333	0.585333	0.563667	0.373333		122.25	0.015308	0.033546	0.00602771	0.024173
	05 02:15:06	0.596	0.569	0.57	0.624	0.564	0.568	0.563	0.57	0.558	0.351	0.37	0.399			122.5	0.580667	0.59	0.563333	0.372		122.5	0.0141539	0.038223	0.0061101	0.0285132
	05 02:30:06	0.597	0.572	0.573	0.634	0.565	0.571	0.562	0.57	0.558	0.344	0.371	0.401			122.75	0.580333	0.597	0.558333	0.372667		122.75	0.0170392	0.0400375	0.00550757	0.0280951
	05 02:45:06	0.6	0.57	0.571	0.643	0.57	0.578	0.558	0.564	0.553	0.346	0.37	0.402			123	0.579	0.591	0.569	0.357		123	0.0199249	0.0313209	0.00655744	0.0194679
	05 03:00:06	0.602	0.568	0.567	0.627	0.57	0.576	0.568	0.576	0.563	0.342	0.35	0.379			123.25	0.578333	0.589333	0.586	0.366333		123.25	0.00776745	0.0387986	0.002	0.0277549
	05 03:15:06	0.587	0.576	0.572	0.634	0.564	0.57	0.584	0.588	0.586	0.341	0.362	0.396			123.5	0.563	0.582333	0.552333	0.356667		123.5	0.0181934	0.0413562	0.00602771	0.0195021
	05 03:30:06	0.584	0.552	0.553	0.63	0.556	0.561	0.553	0.558	0.546	0.343	0.348	0.379			123.75	0.575	0.584	0.578333	0.373		123.75	0.005	0.0451331	0.00152753	0.0330454
	05 03:45:06	0.58	0.575	0.57	0.636	0.555	0.561	0.578	0.58	0.577	0.341	0.371	0.407			124	0.569	0.574667	0.565667	0.367		124	0.00888819	0.0428291	0.00493288	0.0245561
	05 04:00:06	0.579	0.566	0.562	0.624	0.547	0.553	0.568	0.569	0.56	0.346	0.361	0.394			124.25	0.583667	0.588	0.590667	0.370667		124.25	0.00814453	0.0314325	0.00305505	0.0280951
	05 04:15:06	0.593	0.58	0.578	0.624	0.566	0.574	0.588	0.594	0.59	0.344	0.368	0.4			124.5	0.568667	0.571333	0.540333	0.351667		124.5	0.0150111	0.037072	0.00802081	0.0150444
	05 04:30:06	0.586	0.56	0.56	0.614	0.547	0.553	0.541	0.548	0.532	0.344	0.342	0.369			124.75	0.587667	0.594667	0.577333	0.375333		124.75	0.011547	0.0411015	0.00321455	0.0390683
	05 04:45:06	0.601	0.581	0.581	0.642	0.568	0.574	0.576	0.581	0.575	0.335	0.378	0.413			125	0.575	0.581333	0.585333	0.372		125	0.0052915	0.0328075	0.00251661	0.034
	05 05:00:06	0.581	0.573	0.571	0.619	0.559	0.566	0.583	0.588	0.585	0.338	0.372	0.406			125.25	0.581667	0.58	0.571667	0.378333		125.25	0.0064291	0.03995	0.00305505	0.0295691
	05 05:15:06	0.589	0.579	0.577	0.626	0.554	0.56	0.571	0.575	0.569	0.35	0.376	0.409			125.5	0.574333	0.583333	0.579333	0.382333		125.5	0.00208167	0.042336	0.00152753	0.038527
	05 05:30:06	0.576	0.575	0.572	0.632	0.555	0.563	0.578	0.581	0.579	0.343	0.384	0.42			125.75	0.585333	0.588	0.573	0.375		125.75	0.00665833	0.0452106	0.00360555	0.0325115
	05 05:45:06	0.593	0.582	0.581	0.64	0.558	0.566	0.572	0.577	0.57	0.343	0.374	0.408			126	0.581333	0.591667	0.559667	0.369333		126	0.012741	0.0462853	0.00665833	0.0291433
	05 06:00:06	0.596	0.573	0.575	0.645	0.562	0.568	0.558	0.567	0.554	0.342	0.366	0.4			126.25	0.587	0.594667	0.576667	0.355667		126.25	0.0225167	0.0298385	0.00896289	0.0151438
	05 06:15:06	0.613	0.574	0.574	0.629	0.575	0.58	0.572	0.587	0.571	0.349	0.345	0.373			126.5	0.580333	0.586	0.596	0.364667		126.5	0.0118462	0.0217945	0.006245	0.0196554
	05 06:30:06	0.594	0.574	0.573	0.611	0.571	0.576	0.591	0.603	0.594	0.35	0.357	0.387			126.75	0.57	0.578	0.541333	0.345333		126.75	0.0234307	0.0313209	0.0100664	0.0153731
	05 06:45:06	0.597	0.555	0.558	0.614	0.557	0.563	0.54	0.552	0.532	0.338	0.335	0.363			127	0.577333	0.581	0.552667	0.367		127	0.0127017	0.038223	0.00802081	0.0245561
	05 07:00:06	0.592	0.57	0.57	0.625	0.556	0.562	0.552	0.561	0.545	0.346	0.361	0.394			127.25	0.579	0.585333	0.591667	0.367333		127.25	0.00888819	0.0189297	0.00737111	0.0254231
	05 07:15:06	0.589	0.572	0.576	0.607	0.572	0.577	0.586	0.6	0.589	0.345	0.362	0.395			127.5	0.579333	0.580667	0.573	0.367667		127.5	0.0083865	0.0341955	0.0069282	0.0273008
	05 07:30:06	0.589	0.575	0.574	0.62	0.558	0.564	0.569	0.581	0.569	0.343	0.363	0.397			127.75	0.577333	0.583333	0.550333	0.336333		127.75	0.0300389	0.0214554	0.0119304	0.0130512
	05 07:45:06	0.612	0.559	0.561	0.608	0.569	0.573	0.545	0.564	0.542	0.335	0.324	0.35			128	0.569667	0.58	0.585667	0.364333		128	0.00635085	0.0252389	0.00737111	0.0295691
	05 08:00:06	0.577	0.566	0.566	0.609	0.563	0.568	0.58	0.594	0.583	0.336	0.362	0.395			128.25	0.572667	0.583	0.583667	0.362		128.25	0.00896289	0.0227156	0.00723418	0.0276225
	05 08:15:06	0.583	0.567	0.568	0.609	0.567	0.573	0.579	0.592	0.58	0.336	0.359	0.391			128.5	0.583333	0.590667	0.571333	0.36		128.5	0.0135769	0.0359212	0.0083865	0.0315119
	05 08:30:06	0.599	0.575	0.576	0.632	0.567	0.573	0.567	0.581	0.566	0.329	0.359	0.392			128.75	0.575667	0.583	0.577333	0.360333		128.75	0.00665833	0.0383145	0.0083865	0.0320208
	05 08:45:06	0.583	0.574	0.57	0.627	0.557	0.565	0.572	0.587	0.573	0.329	0.359	0.393			129	0.581667	0.589	0.575	0.361333		129	0.00737111	0.0417612	0.00781025	0.0315647
	05 09:00:06	0.59	0.579	0.576	0.637	0.561	0.569	0.57	0.584	0.571	0.331	0.359	0.394			129.25	0.581333	0.583667	0.577667	0.353		129.25	0.0080829	0.0394631	0.0080829	0.0268514
	05 09:15:06	0.59	0.58	0.574	0.629	0.557	0.565	0.573	0.587	0.573	0.329	0.348	0.382			129.5	0.582	0.582333	0.567	0.351		129.5	0.0130767	0.0354448	0.00984886	0.0223383
	05 09:30:06	0.597	0.576	0.573	0.623	0.558	0.566	0.564	0.578	0.559	0.333	0.344	0.376			129.75	0.586333	0.592333	0.576333	0.369		129.75	0.00776745	0.042336	0.00750555	0.0355106
	05 09:45:06	0.595	0.584	0.58	0.641	0.564	0.572	0.572	0.585	0.572	0.334	0.368	0.405			130	0.585667	0.591667	0.587	0.358667		130	0.0150444	0.0238607	0.0087178	0.022745
	05 10:00:06	0.603	0.578	0.576	0.619	0.575	0.581	0.581	0.597	0.583	0.34	0.352	0.384			130.25	0.582	0.589667	0.589333	0.360333		130.25	0.0173494	0.0212211	0.0102144	0.0219393
	05 10:15:06	0.602	0.573	0.571	0.614	0.575	0.58	0.582	0.601	0.585	0.343	0.353	0.385			130.5	0.576667	0.589667	0.585667	0.354333		130.5	0.0176163	0.0151438	0.0106927	0.0189297
	05 10:30:06	0.597	0.567	0.566	0.607	0.579	0.583	0.579	0.598	0.58	0.341	0.346	0.376			130.75	0.566333	0.574333	0.534	0.343		130.75	0.0231157	0.0329292	0.0134536	0.0158745
	05 10:45:06	0.593	0.552	0.554	0.612	0.551	0.56	0.53	0.549	0.523	0.337	0.331	0.361			131	0.575667	0.584667	0.582	0.361		131	0.0134288	0.0204287	0.0103923	0.0310483
	05 11:00:06	0.591	0.57	0.566	0.608	0.57	0.576	0.576	0.594	0.576	0.331	0.359	0.393			131.25	0.575333	0.581667	0.579667	0.362667		131.25	0.0128582	0.022942	0.0106927	0.0330051
	05 11:15:06	0.59	0.57	0.566	0.608	0.566	0.571	0.574	0.592	0.573	0.33	0.362	0.396			131.5	0.560667	0.585333	0.546333	0.325		131.5	0.0323471	0.0223681	0.0164418	0.0131149
	05 11:30:06	0.598	0.541	0.543	0.611	0.57	0.575	0.54	0.565	0.534	0.323	0.313	0.339			131.75	0.572	0.590333	0.578333	0.352667		131.75	0.0268514	0.0119304	0.015308	0.023029
	05 11:45:06	0.603	0.556	0.557	0.604	0.582	0.585	0.57	0.596	0.569	0.333	0.347	0.378			132	0.564	0.586	0.580333	0.354333		132	0.0147309	0.0208087	0.0137961	0.0257747
	05 12:00:06	0.581	0.556	0.555	0.61	0.573	0.575	0.57	0.596	0.575	0.331	0.35	0.382			132.25	0.570667	0.591667	0.552	0.339667		132.25	0.029023	0.0247857	0.0173205	0.0205994
	05 12:15:06	0.604	0.551	0.557	0.62	0.574	0.581	0.542	0.572	0.542	0.324	0.332	0.363			132.5	0.567333	0.585333	0.575333	0.35		132.5	0.0180093	0.0214554	0.0145717	0.0282135
	05 12:30:06	0.588	0.559	0.555	0.61	0.571	0.575	0.565	0.592	0.569	0.324	0.346	0.38			132.75	0.570333	0.573333	0.57	0.362333		132.75	0.00873689	0.033546	0.0132288	0.0395264
	05 12:45:06	0.58	0.568	0.563	0.612	0.552	0.556	0.56	0.585	0.565	0.322	0.364	0.401			133	0.57	0.581	0.570667	0.352		133	0.00964365	0.0244336	0.0151438	0.0355106
	05 13:00:06	0.581	0.566	0.563	0.609	0.564	0.57	0.56	0.588	0.564	0.316	0.353	0.387			133.25	0.568667	0.583333	0.546333	0.352		133.25	0.022942	0.0362537	0.0170392	0.0360416
	05 13:15:06	0.595	0.553	0.558	0.625	0.559	0.566	0.537	0.566	0.536	0.315	0.354	0.387			133.5	0.578667	0.577333	0.568	0.359333		133.5	0.00665833	0.037899	0.014	0.0457639
	05 13:30:06	0.586	0.577	0.573	0.621	0.553	0.558	0.558	0.584	0.562	0.311	0.365	0.402			133.75	0.578	0.579	0.556	0.355		133.75	0.007	0.044238	0.0155885	0.0370405
	05 13:45:06	0.586	0.575	0.573	0.63	0.551	0.556	0.547	0.574	0.547	0.317	0.357	0.391			134	0.579333	0.584	0.542	0.356333		134	0.0118462	0.0443058	0.0174356	0.0427824
	05 14:00:06	0.593	0.572	0.573	0.635	0.555	0.562	0.534	0.562	0.53	0.311	0.362	0.396			134.25	0.585333	0.583667	0.558667	0.360667		134.25	0.0057735	0.0436616	0.015885	0.0438444
	05 14:15:06	0.592	0.582	0.582	0.634	0.556	0.561	0.55	0.577	0.549	0.314	0.367	0.401			134.5	0.582	0.576333	0.57	0.357667		134.5	0.0072111	0.0172143	0.0147986	0.040104
	05 14:30:06	0.59	0.576	0.58	0.596	0.564	0.569	0.56	0.587	0.563	0.316	0.361	0.396			134.75	0.578667	0.576	0.566667	0.361667		134.75	0.00378594	0.0321403	0.0142244	0.0468224
	05 14:45:06	0.583	0.576	0.577	0.613	0.555	0.56	0.557	0.583	0.56	0.312	0.368	0.405			135	0.581333	0.576333	0.569	0.354333		135	0.0110151	0.0223681	0.0156205	0.0375278
	05 15:00:06	0.594	0.574	0.576	0.602	0.561	0.566	0.559	0.587	0.561	0.316	0.356	0.391			135.25	0.579667	0.592333	0.535667	0.332333		135.25	0.0325781	0.0240069	0.0193993	0.0192959
	05 15:15:06	0.617	0.557	0.565	0.62	0.577	0.58	0.526	0.558	0.523	0.317	0.326	0.354			135.5	0.579333	0.578	0.557	0.358		135.5	0.010116	0.0329697	0.0181934	0.0411461
	05 15:30:06	0.591	0.573	0.574	0.616	0.557	0.561	0.546	0.578	0.547	0.315	0.362	0.397			135.75	0.571333	0.572333	0.563667	0.363		135.75	0.00251661	0.0361709	0.0151438	0.0472864
	05 15:45:06	0.574	0.571	0.569	0.614	0.549	0.554	0.553	0.581	0.557	0.313	0.369	0.407			136	0.584	0.589333	0.538667	0.355667		136	0.0121655	0.0422532	0.0195021	0.0416693
	05 16:00:06	0.598	0.576	0.578	0.638	0.562	0.568	0.53	0.561	0.525	0.312	0.36	0.395			136.25	0.578333	0.586667	0.525	0.348		136.25	0.0181475	0.0454569	0.0192873	0.0360416
	05 16:15:06	0.599	0.565	0.571	0.639	0.557	0.564	0.517	0.547	0.511	0.311	0.35	0.383			136.5	0.572667	0.57	0.557333	0.367333		136.5	0.00152753	0.03995	0.0170392	0.0505602
	05 16:30:06	0.573	0.574	0.571	0.616	0.544	0.55	0.548	0.577	0.547	0.313	0.376	0.413			136.75	0.578333	0.569	0.564333	0.358667		136.75	0.00493288	0.023516	0.0161967	0.0426654
	05 16:45:06	0.584	0.576	0.575	0.596	0.553	0.558	0.554	0.583	0.556	0.314	0.363	0.399			137	0.584	0.579	0.555667	0.362		137	0.00360555	0.0434051	0.0176163	0.0405832
	05 17:00:06	0.588	0.581	0.583	0.629	0.551	0.557	0.545	0.576	0.546	0.32	0.365	0.401			137.25	0.589333	0.594	0.529	0.331667		137.25	0.0242143	0.0365923	0.0200749	0.0204042
	05 17:15:06	0.617	0.572	0.579	0.636	0.569	0.577	0.52	0.552	0.515	0.314	0.327	0.354			137.5	0.589667	0.593	0.559333	0.348667		137.5	0.0168622	0.0269629	0.0196299	0.0305341
	05 17:30:06	0.609	0.578	0.582	0.624	0.575	0.58	0.548	0.582	0.548	0.319	0.347	0.38			137.75	0.589333	0.601	0.543	0.349333		137.75	0.0231805	0.0338083	0.019975	0.0310215
	05 17:45:06	0.616	0.574	0.578	0.64	0.58	0.583	0.533	0.566	0.53	0.319	0.348	0.381			138	0.581	0.585	0.537667	0.352		138	0.0164621	0.0374032	0.020306	0.0365103
	05 18:00:06	0.6	0.571	0.572	0.628	0.56	0.567	0.528	0.561	0.524	0.315	0.353	0.388			138.25	0.571667	0.575667	0.502	0.31		138.25	0.0323934	0.0263122	0.0194679	0.0127671
	05 18:15:06	0.609	0.551	0.555	0.606	0.559	0.562	0.495	0.524	0.487	0.307	0.299	0.324			138.5	0.568	0.578	0.565	0.353667		138.5	0.0147309	0.00781025	0.0181934	0.0345012
	05 18:30:06	0.585	0.559	0.56	0.587	0.573	0.574	0.554	0.586	0.555	0.319	0.354	0.388			138.75	0.577	0.585333	0.539333	0.342667		138.75	0.0191572	0.037072	0.0206478	0.0305341
	05 18:45:06	0.599	0.564	0.568	0.628	0.561	0.567	0.53	0.563	0.525	0.313	0.341	0.374			139	0.579667	0.584333	0.533333	0.347333		139	0.0133167	0.0414287	0.0207926	0.037072
	05 19:00:06	0.595	0.571	0.573	0.632	0.557	0.564	0.525	0.557	0.518	0.309	0.35	0.383			139.25	0.573	0.585	0.556667	0.361333		139.25	0.002	0.0434051	0.0176163	0.0499433
	05 19:15:06	0.575	0.573	0.571	0.635	0.557	0.563	0.546	0.577	0.547	0.308	0.369	0.407			139.5	0.574667	0.582667	0.561	0.354		139.5	0.0106927	0.0168622	0.0181934	0.0405832
	05 19:30:06	0.587	0.568	0.569	0.602	0.571	0.575	0.551	0.582	0.55	0.312	0.357	0.393			139.75	0.572333	0.584667	0.560333	0.349		139.75	0.0085049	0.025482	0.0187705	0.0355106
	05 19:45:06	0.582	0.566	0.569	0.614	0.568	0.572	0.55	0.582	0.549	0.313	0.35	0.384			140	0.582667	0.584	0.550333	0.348		140	0.00896289	0.0425088	0.0196554	0.0345109
	05 20:00:06	0.593	0.577	0.578	0.633	0.557	0.562	0.54	0.573	0.538	0.313	0.349	0.382			140.25	0.588667	0.600667	0.535333	0.347333		140.25	0.0168622	0.0445571	0.0198578	0.0386307
	05 20:15:06	0.608	0.577	0.581	0.652	0.572	0.578	0.527	0.558	0.521	0.307	0.351	0.384			140.5	0.577667	0.577333	0.556667	0.353		140.5	0.00737111	0.0309892	0.0185023	0.0447102
	05 20:30:06	0.586	0.575	0.572	0.613	0.557	0.562	0.547	0.578	0.545	0.306	0.358	0.395			140.75	0.583333	0.589667	0.554	0.340667		140.75	0.0179258	0.0212211	0.019975	0.0335012
	05 20:45:06	0.604	0.572	0.574	0.614	0.575	0.58	0.544	0.577	0.541	0.307	0.341	0.374			141	0.578667	0.585	0.532	0.344667		141	0.016773	0.03995	0.0219317	0.0396779
	05 21:00:06	0.598	0.568	0.57	0.631	0.559	0.565	0.523	0.557	0.516	0.303	0.349	0.382			141.25	0.577	0.573	0.554	0.359333		141.25	0.004	0.03995	0.0182483	0.054151
	05 21:15:06	0.581	0.577	0.573	0.619	0.547	0.553	0.545	0.575	0.542	0.301	0.369	0.408			141.5	0.574667	0.578333	0.554	0.359333		141.5	0.00152753	0.0405257	0.0182483	0.054151
	05 21:30:06	0.576	0.575	0.573	0.625	0.552	0.558	0.545	0.575	0.542	0.301	0.369	0.408			141.75	0.583	0.585333	0.554667	0.350667		141.75	0.0043589	0.0414287	0.0193993	0.0468224
	05 21:45:06	0.588	0.581	0.58	0.633	0.558	0.565	0.545	0.577	0.542	0.301	0.357	0.394			142	0.591	0.594	0.551	0.336667		142	0.0173494	0.0338674	0.0217945	0.0295353
	05 22:00:06	0.611	0.582	0.58	0.633	0.572	0.577	0.541	0.576	0.536	0.308	0.335	0.367			142.25	0.586	0.587333	0.558	0.343333		142.25	0.0208806	0.0205508	0.0208087	0.0325013
	05 22:15:06	0.61	0.576	0.572	0.611	0.574	0.577	0.547	0.582	0.545	0.311	0.343	0.376			142.5	0.576333	0.579667	0.556667	0.343667		142.5	0.0170392	0.0115902	0.0211266	0.0360185
	05 22:30:06	0.596	0.567	0.566	0.593	0.572	0.574	0.546	0.581	0.543	0.307	0.345	0.379			142.75	0.574333	0.584	0.556333	0.340667		142.75	0.015308	0.0156205	0.0214554	0.0345012
	05 22:45:06	0.592	0.566	0.565	0.602	0.574	0.576	0.546	0.581	0.542	0.306	0.341	0.375			143	0.579333	0.584667	0.553667	0.339		143	0.00929157	0.0375411	0.020306	0.0405832
	05 23:00:06	0.59	0.575	0.573	0.628	0.562	0.564	0.544	0.577	0.54	0.297	0.342	0.378			143.25	0.574333	0.582	0.551333	0.346667		143.25	0.0051316	0.0398873	0.0197315	0.0494099
	05 23:15:06	0.58	0.573	0.57	0.628	0.557	0.561	0.542	0.574	0.538	0.294	0.354	0.392			143.5	0.581667	0.596	0.533	0.331333		143.5	0.0185023	0.0451331	0.0221133	0.0380701
	05 23:30:06	0.603	0.57	0.572	0.648	0.567	0.573	0.525	0.558	0.516	0.292	0.334	0.368			143.75	0.588667	0.595667	0.552333	0.340333		143.75	0.00814453	0.0453909	0.0206478	0.0457639
	05 23:45:06	0.598	0.585	0.583	0.648	0.567	0.572	0.543	0.576	0.538	0.292	0.346	0.383			144	0.584667	0.591	0.552667	0.340667		144	0.0143643	0.0268887	0.0212211	0.0416693
	06 00:00:06	0.601	0.579	0.574	0.622	0.574	0.577	0.543	0.577	0.538	0.297	0.345	0.38			144.25	0.585333	0.584667	0.551333	0.347667		144.25	0.00585947	0.0410406	0.0206478	0.0494099
	06 00:15:06	0.592	0.583	0.581	0.632	0.559	0.563	0.542	0.575	0.537	0.295	0.355	0.393			144.5	0.588	0.596	0.543333	0.343333		144.5	0.0112694	0.0477598	0.0226789	0.0453689
	06 00:30:06	0.601	0.582	0.581	0.651	0.565	0.572	0.535	0.569	0.526	0.295	0.35	0.385			144.75	0.587667	0.590333	0.551	0.348		144.75	0.0125033	0.0301717	0.0219317	0.0488774
	06 00:45:06	0.602	0.582	0.579	0.625	0.57	0.576	0.542	0.576	0.535	0.296	0.355	0.393			145	0.580333	0.581667	0.551333	0.346333		145	0.00945163	0.022942	0.0215716	0.0473533
	06 01:00:06	0.591	0.577	0.573	0.608	0.566	0.571	0.542	0.576	0.536	0.296	0.353	0.39			145.25	0.587333	0.595	0.547	0.332667		145.25	0.020502	0.0217945	0.0238118	0.0325013
	06 01:15:06	0.611	0.576	0.575	0.62	0.58	0.585	0.538	0.574	0.529	0.3	0.333	0.365			145.5	0.579	0.581667	0.551333	0.343		145.5	0.00793725	0.0298385	0.0225019	0.0459021
	06 01:30:06	0.588	0.576	0.573	0.616	0.562	0.567	0.542	0.577	0.535	0.294	0.35	0.385			145.75	0.591667	0.598	0.544333	0.344333		145.75	0.0141539	0.036428	0.0226789	0.0505602
	06 01:45:06	0.608	0.584	0.583	0.64	0.575	0.579	0.536	0.57	0.527	0.29	0.353	0.39			146	0.579333	0.579333	0.549	0.348333		146	0.0061101	0.0326548	0.0230651	0.054151
	06 02:00:06	0.586	0.578	0.574	0.617	0.559	0.562	0.541	0.575	0.531	0.29	0.358	0.397			146.25	0.591333	0.603333	0.528	0.339333		146.25	0.0179258	0.0430852	0.0235797	0.0463609
	06 02:15:06	0.612	0.58	0.582	0.653	0.576	0.581	0.522	0.554	0.508	0.29	0.346	0.382			146.5	0.587	0.594667	0.550333	0.345667		146.5	0.0113578	0.0401539	0.0217332	0.0529937
	06 02:30:06	0.6	0.582	0.579	0.641	0.57	0.573	0.542	0.575	0.534	0.289	0.354	0.394			146.75	0.582333	0.585	0.547667	0.347667		146.75	0.00550757	0.0416173	0.0225019	0.0536128
	06 02:45:06	0.588	0.582	0.577	0.633	0.559	0.563	0.54	0.573	0.53	0.29	0.357	0.396			147	0.589333	0.598667	0.55	0.336333		147	0.00680686	0.0506392	0.0221133	0.0473533
	06 03:00:06	0.597	0.587	0.584	0.657	0.566	0.573	0.542	0.575	0.533	0.286	0.343	0.38			147.25	0.59	0.597333	0.549333	0.337		147.25	0.0122882	0.0300888	0.0236291	0.0401497
	06 03:15:06	0.604	0.585	0.581	0.632	0.578	0.582	0.541	0.576	0.531	0.295	0.341	0.375			147.5	0.582333	0.599667	0.524	0.329667		147.5	0.0239653	0.0427707	0.0235797	0.0371124
	06 03:30:06	0.61	0.568	0.569	0.649	0.573	0.577	0.518	0.55	0.504	0.291	0.333	0.365			147.75	0.575667	0.597333	0.509	0.318		147.75	0.0323316	0.0326548	0.0238956	0.0285132
	06 03:45:06	0.613	0.557	0.557	0.635	0.577	0.58	0.504	0.535	0.488	0.29	0.317	0.347			148	0.589333	0.593667	0.541	0.335		148	0.0119304	0.0427707	0.02498	0.0433128
	06 04:00:06	0.603	0.584	0.581	0.643	0.567	0.571	0.533	0.569	0.521	0.289	0.341	0.375			148.25	0.568	0.6	0.512	0.313667		148.25	0.0363731	0.0277308	0.0238956	0.022723
	06 04:15:06	0.61	0.547	0.547	0.632	0.583	0.585	0.507	0.538	0.491	0.293	0.31	0.338			148.5	0.586333	0.588667	0.548667	0.34		148.5	0.00945163	0.0384231	0.0232451	0.0494874
	06 04:30:06	0.597	0.583	0.579	0.633	0.565	0.568	0.54	0.575	0.531	0.287	0.348	0.385			148.75	0.583333	0.587333	0.547667	0.338		148.75	0.00776745	0.0327159	0.0244199	0.0468935
	06 04:45:06	0.592	0.581	0.577	0.625	0.566	0.571	0.54	0.575	0.528	0.288	0.345	0.381			149	0.575333	0.593	0.548667	0.336667		149	0.0070946	0.0321403	0.0241937	0.0438444
	06 05:00:06	0.583	0.574	0.569	0.63	0.572	0.577	0.54	0.576	0.53	0.29	0.343	0.377			149.25	0.580667	0.582667	0.549667	0.341333		149.25	0.0100167	0.0228546	0.0244199	0.0453689
	06 05:15:06	0.592	0.577	0.573	0.609	0.568	0.571	0.542	0.577	0.53	0.293	0.348	0.383			149.5	0.585333	0.590333	0.548333	0.337667		149.5	0.0198578	0.0205508	0.0248261	0.0428525
	06 05:30:06	0.608	0.577	0.571	0.614	0.577	0.58	0.541	0.576	0.528	0.292	0.344	0.377			149.75	0.584333	0.593	0.524333	0.330333		149.75	0.0214554	0.0355949	0.0254231	0.0414045
	06 05:45:06	0.609	0.574	0.57	0.634	0.57	0.575	0.519	0.552	0.502	0.286	0.337	0.368			150	0.587	0.6	0.526667	0.317		150	0.0295127	0.0216564	0.0249867	0.0315119
	06 06:00:06	0.621	0.572	0.568	0.625	0.587	0.588	0.521	0.554	0.505	0.285	0.318	0.348			150.25	0.567333	0.598	0.513	0.311333		150.25	0.034356	0.031241	0.0248797	0.0285015
	06 06:15:06	0.607	0.548	0.547	0.634	0.578	0.582	0.508	0.54	0.491	0.283	0.311	0.34			150.5	0.578333	0.587667	0.547667	0.336333		150.5	0.0164418	0.020232	0.0253837	0.0508462
	06 06:30:06	0.597	0.572	0.566	0.611	0.575	0.577	0.54	0.576	0.527	0.281	0.347	0.381			150.75	0.585	0.593333	0.539	0.327667		150.75	0.0168226	0.0387341	0.0262107	0.0486758
	06 06:45:06	0.604	0.579	0.572	0.638	0.569	0.573	0.532	0.568	0.517	0.275	0.337	0.371			151	0.583	0.591	0.546	0.329667		151	0.0134536	0.032078	0.0242693	0.0539011
	06 07:00:06	0.598	0.579	0.572	0.628	0.571	0.574	0.539	0.573	0.526	0.271	0.341	0.377			151.25	0.586333	0.596	0.54	0.316667		151.25	0.0217332	0.0268887	0.0252389	0.0408697
	06 07:15:06	0.611	0.578	0.57	0.627	0.579	0.582	0.533	0.568	0.519	0.273	0.323	0.354			151.5	0.578	0.583667	0.547667	0.329333		151.5	0.0166433	0.0141539	0.0244199	0.0544457
	06 07:30:06	0.597	0.571	0.566	0.6	0.575	0.576	0.54	0.575	0.528	0.27	0.341	0.377			151.75	0.580333	0.585333	0.546	0.336		151.75	0.0104083	0.0326241	0.0242693	0.0654828
	06 07:45:06	0.592	0.577	0.572	0.623	0.566	0.567	0.539	0.573	0.526	0.264	0.352	0.392			152	0.576	0.587667	0.545333	0.331333		152	0.0166433	0.0185023	0.0251064	0.0613297
	06 08:00:06	0.595	0.569	0.564	0.609	0.576	0.578	0.539	0.573	0.524	0.264	0.346	0.384			152.25	0.575667	0.598	0.528667	0.313		152.25	0.0298385	0.031241	0.0259679	0.0461628
	06 08:15:06	0.61	0.561	0.556	0.634	0.578	0.582	0.523	0.557	0.506	0.263	0.322	0.354			152.5	0.577	0.589667	0.544	0.326667		152.5	0.008544	0.0427707	0.0252389	0.0631057
	06 08:30:06	0.586	0.576	0.569	0.639	0.563	0.567	0.537	0.572	0.523	0.257	0.343	0.38			152.75	0.581667	0.596333	0.543667	0.323333		152.75	0.0162583	0.0309246	0.025658	0.0620027
	06 08:45:06	0.6	0.576	0.569	0.632	0.577	0.58	0.537	0.572	0.522	0.255	0.339	0.376			153	0.577667	0.595333	0.542333	0.32		153	0.022745	0.0239653	0.0260832	0.0572975
	06 09:00:06	0.603	0.571	0.559	0.623	0.581	0.582	0.536	0.571	0.52	0.257	0.334	0.369			153.25	0.577333	0.597	0.534333	0.312		153.25	0.0217332	0.039	0.0264071	0.0556507
	06 09:15:06	0.602	0.569	0.561	0.642	0.573	0.576	0.529	0.563	0.511	0.251	0.325	0.36			153.5	0.580333	0.587	0.543333	0.322		153.5	0.0189297	0.0216564	0.0260832	0.0642106
	06 09:30:06	0.602	0.572	0.567	0.612	0.574	0.575	0.537	0.572	0.521	0.251	0.339	0.376			153.75	0.584	0.599333	0.520333	0.316		153.75	0.0217025	0.0439811	0.0264071	0.0622656
	06 09:45:06	0.609	0.573	0.57	0.65	0.571	0.577	0.515	0.549	0.497	0.247	0.333	0.368			154	0.582667	0.592	0.543667	0.328333		154	0.00763763	0.0441928	0.0246847	0.0748888
	06 10:00:06	0.591	0.581	0.576	0.643	0.565	0.568	0.537	0.571	0.523	0.245	0.35	0.39			154.25	0.586	0.600667	0.507667	0.297		154.25	0.0338083	0.0306649	0.025697	0.0438634
	06 10:15:06	0.625	0.565	0.568	0.636	0.581	0.585	0.504	0.535	0.484	0.249	0.307	0.335			154.5	0.582667	0.606667	0.521667	0.316		154.5	0.0263122	0.0488501	0.025697	0.0639296
	06 10:30:06	0.613	0.566	0.569	0.663	0.576	0.581	0.518	0.549	0.498	0.245	0.334	0.369			154.75	0.583333	0.599333	0.536667	0.314		154.75	0.0223681	0.0240069	0.0269506	0.0646297
	06 10:45:06	0.609	0.573	0.568	0.627	0.584	0.587	0.531	0.566	0.513	0.242	0.333	0.367			155	0.578667	0.593667	0.543	0.318		155	0.00907377	0.0444672	0.0255343	0.0744782
	06 11:00:06	0.589	0.575	0.572	0.645	0.567	0.569	0.537	0.571	0.521	0.235	0.34	0.379			155.25	0.580333	0.592667	0.543	0.316		155.25	0.0128582	0.0306649	0.0265141	0.0692026
	06 11:15:06	0.595	0.575	0.571	0.628	0.573	0.577	0.537	0.572	0.52	0.239	0.336	0.373			155.5	0.572667	0.592	0.507	0.283333		155.5	0.0349619	0.0251197	0.0266271	0.0456326
	06 11:30:06	0.613	0.554	0.551	0.621	0.578	0.577	0.504	0.535	0.482	0.233	0.295	0.322			155.75	0.573	0.587667	0.510667	0.281333		155.75	0.0346554	0.0271539	0.0270986	0.0506195
	06 11:45:06	0.613	0.554	0.552	0.619	0.571	0.573	0.508	0.539	0.485	0.225	0.296	0.323			156	0.577	0.585	0.542667	0.314667		156	0.0111355	0.0441701	0.0259679	0.084388
	06 12:00:06	0.589	0.575	0.567	0.636	0.559	0.56	0.537	0.571	0.52	0.22	0.342	0.382			156.25	0.579	0.584	0.543	0.310667		156.25	0.0160935	0.0234307	0.0274955	0.0807857
	06 12:15:06	0.597	0.574	0.566	0.611	0.569	0.572	0.537	0.573	0.519	0.22	0.337	0.375			156.5	0.588667	0.596667	0.536333	0.311333		156.5	0.0133167	0.0418848	0.0267644	0.0847191
	06 12:30:06	0.604	0.582	0.58	0.645	0.571	0.574	0.532	0.565	0.512	0.216	0.34	0.378			156.75	0.575333	0.600333	0.508	0.290667		156.75	0.0360879	0.0283608	0.0266271	0.0673375
	06 12:45:06	0.617	0.554	0.555	0.633	0.582	0.586	0.505	0.536	0.483	0.215	0.313	0.344			157	0.573667	0.577	0.541667	0.309		157	0.0136137	0.0190526	0.0279344	0.0871952
	06 13:00:06	0.589	0.569	0.563	0.599	0.566	0.566	0.536	0.572	0.517	0.211	0.338	0.378			157.25	0.574667	0.589667	0.488	0.276		157.25	0.0384751	0.0298385	0.0260576	0.060531
	06 13:15:06	0.619	0.55	0.555	0.624	0.57	0.575	0.486	0.515	0.463	0.208	0.296	0.324			157.5	0.573333	0.586667	0.542	0.303333		157.5	0.0128582	0.0245425	0.0274955	0.0890524
	06 13:30:06	0.588	0.568	0.564	0.615	0.572	0.573	0.536	0.572	0.518	0.203	0.334	0.373			157.75	0.575	0.586	0.542	0.307333		157.75	0.0072111	0.0389744	0.0265141	0.0967747
	06 13:45:06	0.583	0.573	0.569	0.631	0.563	0.564	0.536	0.571	0.519	0.198	0.342	0.382			158	0.577333	0.586667	0.540667	0.303333		158	0.00550757	0.0470779	0.0263122	0.0941293
	06 14:00:06	0.583	0.577	0.572	0.641	0.558	0.561	0.536	0.569	0.517	0.197	0.337	0.376			158.25	0.584	0.592	0.541667	0.307667		158.25	0.00754983	0.0485386	0.0269506	0.0962098
	06 14:15:06	0.592	0.583	0.577	0.648	0.562	0.566	0.536	0.571	0.518	0.199	0.342	0.382			158.5	0.585667	0.593333	0.542	0.302		158.5	0.0150444	0.0222785	0.0268514	0.0927955
	06 14:30:06	0.603	0.578	0.576	0.619	0.579	0.582	0.537	0.571	0.518	0.197	0.336	0.373			158.75	0.571667	0.589667	0.508667	0.270667		158.75	0.0340783	0.028006	0.0265393	0.0678552
	06 14:45:06	0.611	0.553	0.551	0.622	0.573	0.574	0.507	0.536	0.483	0.194	0.295	0.323			159	0.582333	0.6	0.542333	0.293		159	0.0119304	0.039	0.0264071	0.0910988
	06 15:00:06	0.596	0.577	0.574	0.645	0.576	0.579	0.537	0.571	0.519	0.19	0.326	0.363			159.25	0.579333	0.588333	0.541333	0.297333		159.25	0.0181475	0.020502	0.0273922	0.0965729
	06 15:15:06	0.6	0.572	0.566	0.612	0.576	0.577	0.536	0.571	0.517	0.188	0.333	0.371			159.5	0.578	0.591333	0.518	0.293		159.5	0.019975	0.0457092	0.0276225	0.0935468
	06 15:30:06	0.601	0.568	0.565	0.644	0.562	0.568	0.515	0.547	0.492	0.187	0.328	0.364			159.75	0.582667	0.591667	0.541	0.304667		159.75	0.00862168	0.0496924	0.025865	0.102997
	06 15:45:06	0.592	0.581	0.575	0.649	0.561	0.565	0.536	0.569	0.518	0.188	0.343	0.383			160	0.580667	0.597	0.520333	0.294		160	0.0211266	0.0485901	0.0271539	0.0918477
	06 16:00:06	0.605	0.57	0.567	0.653	0.566	0.572	0.517	0.549	0.495	0.19	0.328	0.364			160.25	0.575	0.581	0.488	0.259		160.25	0.032078	0.0338674	0.0255147	0.0552449
	06 16:15:06	0.612	0.555	0.558	0.62	0.559	0.564	0.487	0.514	0.463	0.197	0.277	0.303			160.5	0.581667	0.599	0.511	0.270667		160.5	0.0340783	0.0251197	0.0266271	0.0712484
	06 16:30:06	0.621	0.561	0.563	0.628	0.584	0.585	0.508	0.539	0.486	0.19	0.297	0.325			160.75	0.580667	0.589667	0.539	0.292		160.75	0.0102632	0.0445009	0.0278388	0.0927955
	06 16:45:06	0.592	0.578	0.572	0.641	0.562	0.566	0.534	0.569	0.514	0.187	0.326	0.363			161	0.577667	0.587333	0.542	0.290667		161	0.015308	0.0196299	0.0278388	0.0992186
	06 17:00:06	0.595	0.572	0.566	0.61	0.576	0.576	0.537	0.572	0.517	0.178	0.329	0.365			161.25	0.582333	0.597667	0.536	0.280667		161.25	0.0249065	0.0254231	0.0288271	0.0929857
	06 17:15:06	0.611	0.57	0.566	0.627	0.584	0.582	0.531	0.567	0.51	0.175	0.317	0.35			161.5	0.577667	0.594667	0.534333	0.282		161.5	0.0155349	0.0393107	0.028746	0.0950631
	06 17:30:06	0.595	0.573	0.565	0.64	0.57	0.574	0.53	0.565	0.508	0.174	0.319	0.353			161.75	0.578333	0.59	0.532667	0.287		161.75	0.0126623	0.0468615	0.0282902	0.0986509
	06 17:45:06	0.592	0.576	0.567	0.644	0.56	0.566	0.528	0.563	0.507	0.175	0.325	0.361			162	0.590333	0.599333	0.534333	0.281333		162	0.0179258	0.0300888	0.028746	0.0927919
	06 18:00:06	0.611	0.581	0.579	0.634	0.58	0.584	0.53	0.565	0.508	0.176	0.317	0.351			162.25	0.579667	0.586	0.539667	0.287		162.25	0.0115902	0.0433474	0.0282902	0.0988383
	06 18:15:06	0.592	0.578	0.569	0.636	0.559	0.563	0.535	0.57	0.514	0.175	0.324	0.362			162.5						162.5
	06 18:30:06	0.607	0.554	0.556	0.607	0.552	0.56	0.486	0.514	0.462	0.176	0.287	0.317			162.75						162.75
	06 18:45:06	0.608	0.586	0.586	0.657	0.572	0.576	0.532	0.565	0.511	0.176	0.327	0.365			163						163
	06 19:00:06	0.606	0.547	0.549	0.631	0.572	0.577	0.506	0.537	0.483	0.18	0.289	0.318			163.25						163.25
	06 19:15:06	0.618	0.567	0.568	0.631	0.57	0.576	0.505	0.534	0.48	0.181	0.28	0.306			163.5						163.5
	06 19:30:06	0.615	0.558	0.565	0.638	0.567	0.575	0.491	0.517	0.466	0.18	0.286	0.317			163.75						163.75
	06 19:45:06	0.619	0.575	0.574	0.631	0.584	0.585	0.519	0.552	0.496	0.178	0.304	0.335			164						164
	06 20:00:06	0.597	0.57	0.569	0.606	0.577	0.575	0.536	0.57	0.515	0.172	0.328	0.366			164.25						164.25
	06 20:15:06	0.588	0.567	0.561	0.607	0.57	0.568	0.535	0.571	0.515	0.17	0.326	0.365			164.5						164.5
	06 20:30:06	0.604	0.577	0.576	0.654	0.57	0.574	0.53	0.563	0.508	0.171	0.316	0.352			164.75						164.75
	06 20:45:06	0.59	0.578	0.576	0.647	0.569	0.569	0.536	0.57	0.516	0.172	0.328	0.368			165						165
	06 21:00:06	0.612	0.552	0.559	0.617	0.564	0.571	0.487	0.512	0.462	0.174	0.297	0.329			165.25						165.25
	06 21:15:06	0.609	0.565	0.566	0.635	0.564	0.571	0.504	0.533	0.479	0.174	0.31	0.344			165.5						165.5
	06 21:30:06	0.611	0.556	0.556	0.64	0.578	0.582	0.51	0.54	0.486	0.175	0.291	0.322			165.75						165.75
	06 21:45:06	0.612	0.586	0.588	0.652	0.578	0.579	0.531	0.563	0.509	0.174	0.333	0.373			166						166
	06 22:00:06	0.609	0.576	0.578	0.667	0.57	0.575	0.518	0.547	0.493	0.175	0.331	0.369			166.25						166.25
	06 22:15:06	0.613	0.571	0.574	0.653	0.565	0.573	0.508	0.539	0.485	0.178	0.319	0.355			166.5						166.5
	06 22:30:06	0.594	0.586	0.583	0.663	0.563	0.567	0.537	0.57	0.518	0.181	0.343	0.386			166.75						166.75
	06 22:45:06	0.612	0.583	0.582	0.663	0.571	0.576	0.518	0.549	0.495	0.183	0.332	0.37			167						167
	06 23:00:06	0.6	0.583	0.578	0.619	0.573	0.574	0.536	0.571	0.515	0.177	0.33	0.369			167.25						167.25
	06 23:15:06	0.617	0.569	0.574	0.65	0.567	0.573	0.504	0.533	0.479	0.178	0.323	0.358			167.5						167.5
	06 23:30:06															167.75						167.75
	06 23:45:06															168						168
	07 00:00:00

## Sheet: Fig.5
	Figure 5. OD600nm measurements in anaerobic flasks
			G5416	G6514	G6515	G5876	G6759	G5873	G6760
R1	DO600nm at 6h serie 1	No HP	0.2944	0.2669	0.3329	0.1535	0.1971	0.2436	0.1526
		10 mM HP	0.1637	0.1573	0.171	0.0897	0.1284	0.0936	0.0679
		% inhibition	44.4	41.0641	48.6332	41.5635	34.8554	61.5764	55.5046
R2	DO600nm at 6h serie 2	No HP	0.2937	0.2625	0.2487	0.441	0.1593	0.2616	0.39
		10 mM HP	0.1888	0.1669	0.1702	0.245	0.1047	0.1258	0.227
		% inhibition	35.7167	36.419	31.5641	44.4444	34.275	51.9113	41.7949
R3	DO600nm at 6h serie 3	No HP	0.165	0.1255	0.148	0.1747	0.364	0.458	0.0911
		10 mM HP	0.0994	0.0877	0.0885	0.0775	0.25	0.21	0.0605
		% inhibition	39.7576	30.1195	40.2027	55.6382	31.3187	54.1485	33.5895
	Mean inhibition		39.9581	35.8675	40.1334	47.2154	33.483	55.8787	43.6296
	SD		4.34511	5.49308	8.53476	7.43526	1.8967	5.0595	11.0722
			G5416	G6514	G6515	G5876	G6759	G5873	G6760
R1	DO600nm at 7h serie 1	No HP	0.359	0.3317	0.4	0.1883	0.249	0.286	0.1885
		10 mM HP	0.1818	0.1662	0.2	0.094	0.1434	0.097	0.069
		% inhibition	49.3593	49.8945	50	50.0797	42.4096	66.0839	63.3952
R2	DO600nm at 7h serie 2	No HP	0.371	0.3351	0.3207	0.2477	0.1979	0.3321	0.1773
		10 mM HP	0.2215	0.1946	0.197	0.1288	0.116	0.1461	0.0811
		% inhibition	40.2965	41.9278	38.5719	48.0016	41.3845	56.0072	54.2583
R3	DO600nm at 7h serie 3	No HP	0.2632	0.175	0.208	0.625	0.0567	0.142	0.1087
		10 mM HP	0.1133	0.084	0.103	0.26	0.0336	0.0629	0.0485
		% inhibition	56.9529	52	50.4808	58.4	40.7407	55.7042	55.3818
	Mean inhibition		48.8696	47.9408	46.3509	52.1604	41.5116	59.2651	57.6784
	SD		8.33899	5.31274	6.74111	5.50262	0.841678	5.90719	4.98264

## Sheet: Fig.6
	Figure 6. OD600nm and NADH absorption measurements
	OD340nm									OD600nm (8h)
	MG1655	G5416	G5873	G5876	G6759	G6760	G6514	G6515		MG1655	G5416	G5873	G5876	G6759	G6760	G6514	G6515
8h	0.5	0.533	0.369	0.304	0.295	0.226	0.517	0.466		0.95	0.6964	0.95	0.75	0.8	0.6	0.7444	0.839
	0.673	0.509	0.226	0.056	0.09	0.133	0.461	0.458		0.8428	0.9268	0.5988	0.212	0.227	0.305	0.8148	0.844
	0.476	0.538	0.284	0.092	0.109	0.14	0.482	0.699		0.7696	0.8	0.715	0.188	0.2074	0.243	0.8288	1.103
				0.336			0.671						0.9856			0.998
	formate concentration (normalised)
	MG1655	G5416	G5873	G5876	G6759	G6760	G6514	G6515
8h	0.536781	0.785365	0.396065	0.413174	0.376517	0.3834	0.712125	0.684002
	0.818723	0.676357	0.386796	0.26563	0.397194	0.436194	0.696324	0.668147
	0.762343	0.686117	0.396957	0.50087	0.539086	0.590479	0.715469	0.780309
				0.419839			0.827432
mean	0.705949	0.715946	0.393273	0.399878	0.437599	0.470024	0.737837	0.71082
sd	0.149191	0.0603159	0.00562651	0.0979748	0.088496	0.107605	0.0603107	0.0606998

## Sheet: Fig.7
	Figure 3. Plate reader growth curves
		Raw data (OD600nm)																		Raw data-blank (0,07)
	replicate	1	2	3	1	2	3	1	2	3	1	2	3	1	2	3	1	2	3	1	2	3	1	2	3	1	2	3	1	2	3	1	2	3	1	2	3				AVG OD600 nm						STD
	Strain	G5416	G5416	G5416	G6114	G6114	G6114	G6217	G6217	G6217	G5876	G5876	G5876	G6272	G6272	G6272	G6280	G6280	G6280	G5416	G5416	G5416	G6114	G6114	G6114	G6217	G6217	G6217	G5876	G5876	G5876	G6272	G6272	G6272	G6280	G6280	G6280			Strain	G5416	G6114	G6217	G5876	G6272	G6280	G5416	G6114	G6217
Time (h)	0	0.089	0.09	0.091	0.084	0.084	0.083	0.085	0.085	0.084	0.094	0.094	0.093	0.088	0.09	0.093	0.09	0.092	0.091	0.019	0.02	0.021	0.014	0.014	0.013	0.015	0.015	0.014	0.024	0.024	0.023	0.018	0.02	0.023	0.02	0.022	0.021		Time (h)	0	0.02	0.0136667	0.0146667	0.0236667	0.0203333	0.021	0.001	0.00057735	0.00057735
	1	0.0805	0.082	0.0815	0.0785	0.0775	0.07675	0.088	0.0865	0.084	0.08575	0.08475	0.08525	0.079	0.08125	0.0835	0.07725	0.07675	0.07675	0.0105	0.012	0.0115	0.0085	0.0075	0.00675	0.018	0.0165	0.014	0.01575	0.01475	0.01525	0.009	0.01125	0.0135	0.00725	0.00675	0.00675			1	0.0113333	0.00758333	0.0161667	0.01525	0.01125	0.00691667	0.000763763	0.000877971	0.00202073
	2	0.08125	0.0825	0.08225	0.08275	0.08	0.08025	0.098	0.097	0.09425	0.0865	0.086	0.086	0.08075	0.08325	0.08625	0.07775	0.077	0.0765	0.01125	0.0125	0.01225	0.01275	0.01	0.01025	0.028	0.027	0.02425	0.0165	0.016	0.016	0.01075	0.01325	0.01625	0.00775	0.007	0.0065			2	0.012	0.011	0.0264167	0.0161667	0.0134167	0.00708333	0.000661438	0.00152069	0.00194186
	3	0.08075	0.082	0.08225	0.08475	0.08125	0.081	0.10575	0.10475	0.102	0.0865	0.08575	0.086	0.08275	0.0855	0.0885	0.07725	0.07675	0.0765	0.01075	0.012	0.01225	0.01475	0.01125	0.011	0.03575	0.03475	0.032	0.0165	0.01575	0.016	0.01275	0.0155	0.0185	0.00725	0.00675	0.0065			3	0.0116667	0.0123333	0.0341667	0.0160833	0.0155833	0.00683333	0.000803638	0.00209662	0.00194186
	4	0.0815	0.0825	0.0825	0.08625	0.083	0.08275	0.1165	0.115	0.1125	0.08675	0.08625	0.0865	0.0845	0.0875	0.09075	0.0775	0.07725	0.07625	0.0115	0.0125	0.0125	0.01625	0.013	0.01275	0.0465	0.045	0.0425	0.01675	0.01625	0.0165	0.0145	0.0175	0.02075	0.0075	0.00725	0.00625			4	0.0121667	0.014	0.0446667	0.0165	0.0175833	0.007	0.00057735	0.00195256	0.00202073
	5	0.081	0.08225	0.08225	0.08775	0.084	0.08375	0.1275	0.126	0.1235	0.087	0.08675	0.087	0.087	0.09	0.0935	0.078	0.07725	0.07675	0.011	0.01225	0.01225	0.01775	0.014	0.01375	0.0575	0.056	0.0535	0.017	0.01675	0.017	0.017	0.02	0.0235	0.008	0.00725	0.00675			5	0.0118333	0.0151667	0.0556667	0.0169167	0.0201667	0.00733333	0.000721688	0.00224072	0.00202073
	6	0.081	0.08225	0.082	0.08925	0.08525	0.08475	0.141	0.13875	0.13475	0.0875	0.0865	0.087	0.09	0.093	0.0965	0.0785	0.07775	0.0775	0.011	0.01225	0.012	0.01925	0.01525	0.01475	0.071	0.06875	0.06475	0.0175	0.0165	0.017	0.02	0.023	0.0265	0.0085	0.00775	0.0075			6	0.01175	0.0164167	0.0681667	0.017	0.0231667	0.00791667	0.000661438	0.00246644	0.00316557
	7	0.08125	0.08275	0.08225	0.09125	0.08725	0.0865	0.15575	0.153	0.14125	0.08825	0.087	0.08725	0.09375	0.09725	0.10075	0.0795	0.0785	0.07825	0.01125	0.01275	0.01225	0.02125	0.01725	0.0165	0.08575	0.083	0.07125	0.01825	0.017	0.01725	0.02375	0.02725	0.03075	0.0095	0.0085	0.00825			7	0.0120833	0.0183333	0.08	0.0175	0.02725	0.00875	0.000763763	0.00255359	0.00770146
	8	0.08075	0.08175	0.08125	0.09125	0.08725	0.08725	0.17075	0.166	0.15325	0.087	0.08625	0.087	0.09825	0.10175	0.10475	0.07975	0.079	0.0785	0.01075	0.01175	0.01125	0.02125	0.01725	0.01725	0.10075	0.096	0.08325	0.017	0.01625	0.017	0.02825	0.03175	0.03475	0.00975	0.009	0.0085			8	0.01125	0.0185833	0.0933333	0.01675	0.0315833	0.00908333	0.0005	0.0023094	0.00904963
	9	0.081	0.08175	0.08125	0.09225	0.0885	0.08825	0.17075	0.1715	0.16075	0.088	0.087	0.08725	0.10625	0.1095	0.113	0.0815	0.0805	0.07975	0.011	0.01175	0.01125	0.02225	0.0185	0.01825	0.10075	0.1015	0.09075	0.018	0.017	0.01725	0.03625	0.0395	0.043	0.0115	0.0105	0.00975			9	0.0113333	0.0196667	0.0976667	0.0174167	0.0395833	0.0105833	0.000381881	0.00224072	0.00600174
	10	0.081	0.082	0.0815	0.09325	0.08975	0.08925	0.1795	0.18	0.17375	0.088	0.087	0.0875	0.1165	0.119	0.1225	0.083	0.082	0.08125	0.011	0.012	0.0115	0.02325	0.01975	0.01925	0.1095	0.11	0.10375	0.018	0.017	0.0175	0.0465	0.049	0.0525	0.013	0.012	0.01125			10	0.0115	0.02075	0.10775	0.0175	0.0493333	0.0120833	0.0005	0.00217945	0.00347311
	11	0.08125	0.08225	0.08175	0.095	0.09025	0.09025	0.18675	0.187	0.18325	0.088	0.0875	0.08775	0.133	0.136	0.13875	0.085	0.084	0.08375	0.01125	0.01225	0.01175	0.025	0.02025	0.02025	0.11675	0.117	0.11325	0.018	0.0175	0.01775	0.063	0.066	0.06875	0.015	0.014	0.01375			11	0.01175	0.0218333	0.115667	0.01775	0.0659167	0.01425	0.0005	0.00274241	0.00209662
	12	0.0805	0.0815	0.081	0.094	0.08975	0.08975	0.1995	0.2005	0.197	0.08775	0.0865	0.08725	0.15375	0.155	0.156	0.086	0.086	0.0855	0.0105	0.0115	0.011	0.024	0.01975	0.01975	0.1295	0.1305	0.127	0.01775	0.0165	0.01725	0.08375	0.085	0.086	0.016	0.016	0.0155			12	0.011	0.0211667	0.129	0.0171667	0.0849167	0.0158333	0.0005	0.00245374	0.00180278
	13	0.0805	0.08175	0.0815	0.09575	0.09125	0.09075	0.20425	0.21175	0.21	0.088	0.08725	0.08775	0.18125	0.18425	0.18775	0.09	0.08975	0.08925	0.0105	0.01175	0.0115	0.02575	0.02125	0.02075	0.13425	0.14175	0.14	0.018	0.01725	0.01775	0.11125	0.11425	0.11775	0.02	0.01975	0.01925			13	0.01125	0.0225833	0.138667	0.0176667	0.114417	0.0196667	0.000661438	0.00275379	0.00392375
	14	0.08025	0.0815	0.081	0.0965	0.09175	0.0915	0.21175	0.22875	0.2295	0.088	0.08675	0.08725	0.21125	0.216	0.21375	0.0935	0.09425	0.09425	0.01025	0.0115	0.011	0.0265	0.02175	0.0215	0.14175	0.15875	0.1595	0.018	0.01675	0.01725	0.14125	0.146	0.14375	0.0235	0.02425	0.02425			14	0.0109167	0.02325	0.153333	0.0173333	0.143667	0.024	0.000629153	0.00281736	0.0100385
	15	0.0805	0.08175	0.081	0.096	0.092	0.09175	0.22175	0.244	0.24825	0.0885	0.08725	0.08775	0.25125	0.2505	0.24075	0.099	0.10175	0.10175	0.0105	0.01175	0.011	0.026	0.022	0.02175	0.15175	0.174	0.17825	0.0185	0.01725	0.01775	0.18125	0.1805	0.17075	0.029	0.03175	0.03175			15	0.0110833	0.02325	0.168	0.0178333	0.1775	0.0308333	0.000629153	0.00238485	0.0142324
	16	0.08075	0.082	0.08175	0.0975	0.0925	0.0925	0.2365	0.264	0.269	0.08825	0.0875	0.08775	0.282	0.278	0.26725	0.10575	0.11075	0.111	0.01075	0.012	0.01175	0.0275	0.0225	0.0225	0.1665	0.194	0.199	0.01825	0.0175	0.01775	0.212	0.208	0.19725	0.03575	0.04075	0.041			16	0.0115	0.0241667	0.1865	0.0178333	0.20575	0.0391667	0.000661438	0.00288675	0.0175
	17	0.08075	0.08175	0.0815	0.098	0.093	0.093	0.2565	0.2845	0.29175	0.088	0.08725	0.08775	0.291	0.2975	0.295	0.11575	0.1245	0.1235	0.01075	0.01175	0.0115	0.028	0.023	0.023	0.1865	0.2145	0.22175	0.018	0.01725	0.01775	0.221	0.2275	0.225	0.04575	0.0545	0.0535			17	0.0113333	0.0246667	0.207583	0.0176667	0.2245	0.05125	0.000520416	0.00288675	0.0186151
	18	0.0805	0.0815	0.081	0.09825	0.09325	0.09325	0.27625	0.307	0.3135	0.0875	0.0865	0.087	0.29575	0.32975	0.33275	0.1265	0.135	0.1335	0.0105	0.0115	0.011	0.02825	0.02325	0.02325	0.20625	0.237	0.2435	0.0175	0.0165	0.017	0.22575	0.25975	0.26275	0.0565	0.065	0.0635			18	0.011	0.0249167	0.228917	0.017	0.249417	0.0616667	0.0005	0.00288675	0.0198971
	19	0.07975	0.08125	0.08075	0.09975	0.09275	0.09275	0.29225	0.32225	0.33075	0.087	0.08575	0.08675	0.281	0.32425	0.374	0.1475	0.1535	0.151	0.00975	0.01125	0.01075	0.02975	0.02275	0.02275	0.22225	0.25225	0.26075	0.017	0.01575	0.01675	0.211	0.25425	0.304	0.0775	0.0835	0.081			19	0.0105833	0.0250833	0.245083	0.0165	0.256417	0.0806667	0.000763763	0.00404145	0.0202258
	20	0.08075	0.082	0.081	0.102	0.09425	0.094	0.2975	0.3305	0.34175	0.08725	0.08625	0.087	0.32825	0.346	0.41025	0.16825	0.18125	0.17925	0.01075	0.012	0.011	0.032	0.02425	0.024	0.2275	0.2605	0.27175	0.01725	0.01625	0.017	0.25825	0.276	0.34025	0.09825	0.11125	0.10925			20	0.01125	0.02675	0.25325	0.0168333	0.2915	0.10625	0.000661438	0.00454835	0.0229986
	21	0.0805	0.0815	0.081	0.1015	0.09425	0.094	0.316	0.34925	0.35925	0.087	0.08575	0.08675	0.4055	0.40075	0.421	0.194	0.209	0.207	0.0105	0.0115	0.011	0.0315	0.02425	0.024	0.246	0.27925	0.28925	0.017	0.01575	0.01675	0.3355	0.33075	0.351	0.124	0.139	0.137			21	0.011	0.0265833	0.2715	0.0165	0.339083	0.133333	0.0005	0.00425979	0.0226426
	22	0.0805	0.08175	0.081	0.10025	0.0945	0.0945	0.3365	0.36825	0.378	0.08725	0.086	0.08675	0.49225	0.4705	0.46475	0.226	0.23675	0.23225	0.0105	0.01175	0.011	0.03025	0.0245	0.0245	0.2665	0.29825	0.308	0.01725	0.016	0.01675	0.42225	0.4005	0.39475	0.156	0.16675	0.16225			22	0.0110833	0.0264167	0.290917	0.0166667	0.405833	0.161667	0.000629153	0.00331976	0.0217001
	23	0.08125	0.08225	0.08175	0.10025	0.09575	0.0955	0.34225	0.37175	0.38075	0.08775	0.08675	0.0875	0.5545	0.545	0.534	0.2665	0.27125	0.2655	0.01125	0.01225	0.01175	0.03025	0.02575	0.0255	0.27225	0.30175	0.31075	0.01775	0.01675	0.0175	0.4845	0.475	0.464	0.1965	0.20125	0.1955			23	0.01175	0.0271667	0.294917	0.0173333	0.4745	0.19775	0.0005	0.00267317	0.0201391
	24	0.08075	0.08175	0.08125	0.1015	0.09525	0.095	0.3615	0.3925	0.40025	0.08725	0.086	0.0865	0.60075	0.598	0.5955	0.3065	0.30625	0.29875	0.01075	0.01175	0.01125	0.0315	0.02525	0.025	0.2915	0.3225	0.33025	0.01725	0.016	0.0165	0.53075	0.528	0.5255	0.2365	0.23625	0.22875			24	0.01125	0.02725	0.31475	0.0165833	0.528083	0.233833	0.0005	0.00368273	0.0205046
	25	0.081	0.082	0.08125	0.10175	0.09525	0.09525	0.37	0.40375	0.41175	0.08725	0.086	0.0865	0.6285	0.62725	0.6385	0.3485	0.342	0.32875	0.011	0.012	0.01125	0.03175	0.02525	0.02525	0.3	0.33375	0.34175	0.01725	0.016	0.0165	0.5585	0.55725	0.5685	0.2785	0.272	0.25875			25	0.0114167	0.0274167	0.325167	0.0165833	0.561417	0.26975	0.000520416	0.00375278	0.022159
	26	0.08125	0.082	0.0815	0.10225	0.096	0.096	0.37575	0.412	0.4165	0.0875	0.0865	0.087	0.64525	0.65675	0.66725	0.3905	0.35725	0.3385	0.01125	0.012	0.0115	0.03225	0.026	0.026	0.30575	0.342	0.3465	0.0175	0.0165	0.017	0.57525	0.58675	0.59725	0.3205	0.28725	0.2685			26	0.0115833	0.0280833	0.331417	0.017	0.586417	0.292083	0.000381881	0.00360844	0.0223416
	27	0.08075	0.08175	0.081	0.102	0.0975	0.09725	0.3895	0.42775	0.43075	0.08725	0.08575	0.0865	0.65025	0.66525	0.66725	0.4275	0.37525	0.354	0.01075	0.01175	0.011	0.032	0.0275	0.02725	0.3195	0.35775	0.36075	0.01725	0.01575	0.0165	0.58025	0.59525	0.59725	0.3575	0.30525	0.284			27	0.0111667	0.0289167	0.346	0.0165	0.590917	0.315583	0.000520416	0.00267317	0.0229986
	28	0.08125	0.08225	0.0815	0.10175	0.099	0.09775	0.39825	0.43675	0.4405	0.08725	0.08625	0.087	0.65625	0.664	0.66175	0.42525	0.395	0.3915	0.01125	0.01225	0.0115	0.03175	0.029	0.02775	0.32825	0.36675	0.3705	0.01725	0.01625	0.017	0.58625	0.594	0.59175	0.35525	0.325	0.3215			28	0.0116667	0.0295	0.355167	0.0168333	0.590667	0.333917	0.000520416	0.00204634	0.0233858
	29	0.08125	0.08225	0.08125	0.102	0.099	0.098	0.3965	0.43175	0.43925	0.08725	0.08625	0.08675	0.686	0.6645	0.67675	0.44275	0.42825	0.43425	0.01125	0.01225	0.01125	0.032	0.029	0.028	0.3265	0.36175	0.36925	0.01725	0.01625	0.01675	0.616	0.5945	0.60675	0.37275	0.35825	0.36425			29	0.0115833	0.0296667	0.3525	0.01675	0.60575	0.365083	0.00057735	0.00208167	0.0228268
	30	0.08125	0.08225	0.0815	0.103	0.10025	0.0995	0.41225	0.4495	0.45825	0.08725	0.0865	0.0865	0.67675	0.67425	0.68925	0.4925	0.4725	0.47575	0.01125	0.01225	0.0115	0.033	0.03025	0.0295	0.34225	0.3795	0.38825	0.01725	0.0165	0.0165	0.60675	0.60425	0.61925	0.4225	0.4025	0.40575			30	0.0116667	0.0309167	0.37	0.01675	0.610083	0.41025	0.000520416	0.00184278	0.0244272
	31	0.08125	0.0825	0.0815	0.104	0.101	0.09975	0.42675	0.468	0.47525	0.0875	0.0865	0.087	0.66875	0.66775	0.6875	0.52625	0.509	0.5075	0.01125	0.0125	0.0115	0.034	0.031	0.02975	0.35675	0.398	0.40525	0.0175	0.0165	0.017	0.59875	0.59775	0.6175	0.45625	0.439	0.4375			31	0.01175	0.0315833	0.386667	0.017	0.604667	0.44425	0.000661438	0.00218422	0.026161
	32	0.0815	0.0825	0.0815	0.10525	0.10025	0.09925	0.42675	0.46625	0.473	0.08775	0.0865	0.08675	0.6675	0.66125	0.68025	0.54625	0.534	0.53525	0.0115	0.0125	0.0115	0.03525	0.03025	0.02925	0.35675	0.39625	0.403	0.01775	0.0165	0.01675	0.5975	0.59125	0.61025	0.47625	0.464	0.46525			32	0.0118333	0.0315833	0.385333	0.017	0.599667	0.4685	0.00057735	0.00321455	0.0249829
	33	0.08175	0.08275	0.08175	0.10525	0.10225	0.1015	0.44775	0.49125	0.49725	0.08775	0.08675	0.08725	0.6825	0.67125	0.698	0.5825	0.56375	0.5625	0.01175	0.01275	0.01175	0.03525	0.03225	0.0315	0.37775	0.42125	0.42725	0.01775	0.01675	0.01725	0.6125	0.60125	0.628	0.5125	0.49375	0.4925			33	0.0120833	0.033	0.40875	0.01725	0.613917	0.499583	0.00057735	0.00198431	0.0270139
	34	0.0815	0.08275	0.08175	0.10575	0.104	0.10225	0.45075	0.49975	0.50425	0.0875	0.08675	0.087	0.66575	0.6565	0.67925	0.59725	0.5805	0.579	0.0115	0.01275	0.01175	0.03575	0.034	0.03225	0.38075	0.42975	0.43425	0.0175	0.01675	0.017	0.59575	0.5865	0.60925	0.52725	0.5105	0.509			34	0.012	0.034	0.414917	0.0170833	0.597167	0.515583	0.000661438	0.00175	0.0296746
	35	0.08075	0.082	0.08125	0.10675	0.105	0.10325	0.46625	0.5165	0.5245	0.0875	0.08625	0.08675	0.6505	0.64575	0.6665	0.60975	0.58975	0.57975	0.01075	0.012	0.01125	0.03675	0.035	0.03325	0.39625	0.4465	0.4545	0.0175	0.01625	0.01675	0.5805	0.57575	0.5965	0.53975	0.51975	0.50975			35	0.0113333	0.035	0.432417	0.0168333	0.58425	0.523083	0.000629153	0.00175	0.0315756
	36	0.0815	0.0825	0.0815	0.1075	0.1075	0.105	0.467	0.5155	0.52675	0.08775	0.08675	0.087	0.65225	0.6445	0.66475	0.6165	0.594	0.5755	0.0115	0.0125	0.0115	0.0375	0.0375	0.035	0.397	0.4455	0.45675	0.01775	0.01675	0.017	0.58225	0.5745	0.59475	0.5465	0.524	0.5055			36	0.0118333	0.0366667	0.433083	0.0171667	0.583833	0.525333	0.00057735	0.00144338	0.0317513
	37	0.08075	0.08175	0.081	0.1085	0.10775	0.1065	0.47875	0.52075	0.53175	0.087	0.08575	0.0865	0.63175	0.63125	0.6525	0.6065	0.57425	0.55425	0.01075	0.01175	0.011	0.0385	0.03775	0.0365	0.40875	0.45075	0.46175	0.017	0.01575	0.0165	0.56175	0.56125	0.5825	0.5365	0.50425	0.48425			37	0.0111667	0.0375833	0.440417	0.0164167	0.5685	0.508333	0.000520416	0.00101036	0.0279702
	38	0.0815	0.0825	0.0815	0.112	0.11175	0.11075	0.50125	0.54	0.55	0.0875	0.08625	0.087	0.62975	0.631	0.66125	0.61875	0.57975	0.56975	0.0115	0.0125	0.0115	0.042	0.04175	0.04075	0.43125	0.47	0.48	0.0175	0.01625	0.017	0.55975	0.561	0.59125	0.54875	0.50975	0.49975			38	0.0118333	0.0415	0.460417	0.0169167	0.570667	0.519417	0.00057735	0.000661438	0.0257492
	39	0.08175	0.08275	0.082	0.11375	0.1135	0.11225	0.4965	0.5305	0.54125	0.088	0.08675	0.0875	0.632	0.63575	0.66525	0.60575	0.57775	0.56725	0.01175	0.01275	0.012	0.04375	0.0435	0.04225	0.4265	0.4605	0.47125	0.018	0.01675	0.0175	0.562	0.56575	0.59525	0.53575	0.50775	0.49725			39	0.0121667	0.0431667	0.45275	0.0174167	0.574333	0.513583	0.000520416	0.000803638	0.02336
	40	0.081	0.08225	0.08125	0.11575	0.115	0.1135	0.50875	0.52825	0.54225	0.08775	0.086	0.087	0.65275	0.6615	0.6975	0.6145	0.58875	0.56975	0.011	0.01225	0.01125	0.04575	0.045	0.0435	0.43875	0.45825	0.47225	0.01775	0.016	0.017	0.58275	0.5915	0.6275	0.5445	0.51875	0.49975			40	0.0115	0.04475	0.456417	0.0169167	0.600583	0.521	0.000661438	0.00114564	0.0168251
	41	0.08075	0.08175	0.08125	0.119	0.11675	0.1145	0.50175	0.51975	0.54075	0.08725	0.08575	0.0865	0.6305	0.63925	0.6685	0.59275	0.5685	0.55075	0.01075	0.01175	0.01125	0.049	0.04675	0.0445	0.43175	0.44975	0.47075	0.01725	0.01575	0.0165	0.5605	0.56925	0.5985	0.52275	0.4985	0.48075			41	0.01125	0.04675	0.45075	0.0165	0.576083	0.500667	0.0005	0.00225	0.0195192
	42	0.081	0.082	0.08125	0.11975	0.1175	0.116	0.5145	0.52625	0.5445	0.08775	0.086	0.0865	0.6085	0.6125	0.6295	0.56925	0.54475	0.53	0.011	0.012	0.01125	0.04975	0.0475	0.046	0.4445	0.45625	0.4745	0.01775	0.016	0.0165	0.5385	0.5425	0.5595	0.49925	0.47475	0.46			42	0.0114167	0.04775	0.458417	0.01675	0.546833	0.478	0.000520416	0.00188746	0.0151169
	43	0.0815	0.08275	0.0815	0.124	0.12025	0.11975	0.51475	0.52575	0.54525	0.08775	0.08675	0.08725	0.63175	0.63525	0.658	0.56725	0.54525	0.5285	0.0115	0.01275	0.0115	0.054	0.05025	0.04975	0.44475	0.45575	0.47525	0.01775	0.01675	0.01725	0.56175	0.56525	0.588	0.49725	0.47525	0.4585			43	0.0119167	0.0513333	0.458583	0.01725	0.571667	0.477	0.000721688	0.00232289	0.0154461
	44	0.0815	0.0825	0.0815	0.1265	0.12275	0.123	0.51975	0.52325	0.53675	0.08775	0.0865	0.08725	0.633	0.63675	0.6575	0.55275	0.53125	0.5155	0.0115	0.0125	0.0115	0.0565	0.05275	0.053	0.44975	0.45325	0.46675	0.01775	0.0165	0.01725	0.563	0.56675	0.5875	0.48275	0.46125	0.4455			44	0.0118333	0.0540833	0.456583	0.0171667	0.572417	0.463167	0.00057735	0.00209662	0.00897682
	45	0.081	0.082	0.081	0.129	0.12725	0.12775	0.51975	0.533	0.549	0.0875	0.086	0.08675	0.6185	0.627	0.646	0.55075	0.52725	0.512	0.011	0.012	0.011	0.059	0.05725	0.05775	0.44975	0.463	0.479	0.0175	0.016	0.01675	0.5485	0.557	0.576	0.48075	0.45725	0.442			45	0.0113333	0.058	0.463917	0.01675	0.5605	0.46	0.00057735	0.000901388	0.0146465
	46	0.08125	0.08225	0.08125	0.1345	0.13525	0.13675	0.52375	0.53225	0.54575	0.08725	0.0865	0.08725	0.60325	0.6135	0.6315	0.5395	0.5175	0.504	0.01125	0.01225	0.01125	0.0645	0.06525	0.06675	0.45375	0.46225	0.47575	0.01725	0.0165	0.01725	0.53325	0.5435	0.5615	0.4695	0.4475	0.434			46	0.0115833	0.0655	0.463917	0.017	0.546083	0.450333	0.00057735	0.00114564	0.0110943
	47	0.08175	0.08275	0.08175	0.137	0.14275	0.145	0.515	0.5355	0.55075	0.0875	0.0865	0.087	0.615	0.626	0.648	0.5405	0.51875	0.50575	0.01175	0.01275	0.01175	0.067	0.07275	0.075	0.445	0.4655	0.48075	0.0175	0.0165	0.017	0.545	0.556	0.578	0.4705	0.44875	0.43575			47	0.0120833	0.0715833	0.46375	0.017	0.559667	0.451667	0.00057735	0.00412563	0.0179391
	48	0.0825	0.0835	0.0825	0.143	0.154	0.1565	0.50275	0.52725	0.554	0.08875	0.08725	0.08775	0.60325	0.6155	0.64325	0.51375	0.49375	0.4875	0.0125	0.0135	0.0125	0.073	0.084	0.0865	0.43275	0.45725	0.484	0.01875	0.01725	0.01775	0.53325	0.5455	0.57325	0.44375	0.42375	0.4175			48	0.0128333	0.0811667	0.458	0.0179167	0.550667	0.428333	0.00057735	0.00718215	0.0256332
	49	0.0815	0.0825	0.0815	0.14925	0.16825	0.16875	0.5	0.5275	0.55275	0.0875	0.0865	0.087	0.593	0.609	0.62975	0.53475	0.51325	0.5065	0.0115	0.0125	0.0115	0.07925	0.09825	0.09875	0.43	0.4575	0.48275	0.0175	0.0165	0.017	0.523	0.539	0.55975	0.46475	0.44325	0.4365			49	0.0118333	0.0920833	0.45675	0.017	0.540583	0.448167	0.00057735	0.0111168	0.026383
	50	0.082	0.083	0.082	0.15975	0.183	0.1835	0.48475	0.501	0.525	0.08825	0.087	0.08725	0.58525	0.6045	0.6265	0.51475	0.49575	0.4915	0.012	0.013	0.012	0.08975	0.113	0.1135	0.41475	0.431	0.455	0.01825	0.017	0.01725	0.51525	0.5345	0.5565	0.44475	0.42575	0.4215			50	0.0123333	0.105417	0.433583	0.0175	0.535417	0.430667	0.00057735	0.01357	0.020249
	51	0.08225	0.08325	0.08225	0.1695	0.19625	0.19425	0.49375	0.515	0.53625	0.0885	0.08725	0.0875	0.59425	0.614	0.64075	0.51375	0.4935	0.48925	0.01225	0.01325	0.01225	0.0995	0.12625	0.12425	0.42375	0.445	0.46625	0.0185	0.01725	0.0175	0.52425	0.544	0.57075	0.44375	0.4235	0.41925			51	0.0125833	0.116667	0.445	0.01775	0.546333	0.428833	0.00057735	0.0149004	0.02125
	52	0.08125	0.0825	0.08175	0.19025	0.21525	0.21225	0.49775	0.5175	0.5415	0.08775	0.0865	0.08675	0.559	0.578	0.59775	0.52375	0.504	0.49625	0.01125	0.0125	0.01175	0.12025	0.14525	0.14225	0.42775	0.4475	0.4715	0.01775	0.0165	0.01675	0.489	0.508	0.52775	0.45375	0.434	0.42625			52	0.0118333	0.135917	0.448917	0.017	0.50825	0.438	0.000629153	0.0136504	0.0219094
	53	0.081	0.082	0.0815	0.20825	0.2335	0.22975	0.499	0.52275	0.54625	0.087	0.08575	0.0865	0.56375	0.587	0.60575	0.529	0.50775	0.5005	0.011	0.012	0.0115	0.13825	0.1635	0.15975	0.429	0.45275	0.47625	0.017	0.01575	0.0165	0.49375	0.517	0.53575	0.459	0.43775	0.4305			53	0.0115	0.153833	0.452667	0.0164167	0.5155	0.442417	0.0005	0.0136252	0.0236251
	54	0.08125	0.0825	0.08175	0.228	0.25275	0.2495	0.50725	0.5325	0.5545	0.0875	0.086	0.0865	0.55675	0.5795	0.599	0.52625	0.5055	0.49725	0.01125	0.0125	0.01175	0.158	0.18275	0.1795	0.43725	0.4625	0.4845	0.0175	0.016	0.0165	0.48675	0.5095	0.529	0.45625	0.4355	0.42725			54	0.0118333	0.173417	0.461417	0.0166667	0.508417	0.439667	0.000629153	0.0134498	0.0236436
	55	0.08175	0.083	0.082	0.2475	0.2715	0.2655	0.50175	0.52625	0.5455	0.08775	0.0865	0.087	0.551	0.5725	0.59175	0.527	0.50675	0.49675	0.01175	0.013	0.012	0.1775	0.2015	0.1955	0.43175	0.45625	0.4755	0.01775	0.0165	0.017	0.481	0.5025	0.52175	0.457	0.43675	0.42675			55	0.01225	0.1915	0.4545	0.0170833	0.50175	0.440167	0.000661438	0.01249	0.0219274
	56	0.082	0.083	0.0825	0.25875	0.2865	0.28375	0.49975	0.523	0.54	0.08825	0.087	0.0875	0.55425	0.57625	0.5985	0.5195	0.49775	0.49275	0.012	0.013	0.0125	0.18875	0.2165	0.21375	0.42975	0.453	0.47	0.01825	0.017	0.0175	0.48425	0.50625	0.5285	0.4495	0.42775	0.42275			56	0.0125	0.206333	0.450917	0.0175833	0.506333	0.433333	0.0005	0.0152896	0.0202057
	57	0.082	0.083	0.08225	0.27875	0.302	0.30325	0.491	0.50875	0.5265	0.0875	0.08625	0.08725	0.557	0.58075	0.60025	0.52725	0.5055	0.4965	0.012	0.013	0.01225	0.20875	0.232	0.23325	0.421	0.43875	0.4565	0.0175	0.01625	0.01725	0.487	0.51075	0.53025	0.45725	0.4355	0.4265			57	0.0124167	0.224667	0.43875	0.017	0.509333	0.43975	0.000520416	0.0137984	0.01775
	58	0.08225	0.08325	0.08225	0.29625	0.3205	0.3225	0.49375	0.51175	0.52825	0.08775	0.0865	0.08725	0.55375	0.57475	0.5945	0.52775	0.506	0.49825	0.01225	0.01325	0.01225	0.22625	0.2505	0.2525	0.42375	0.44175	0.45825	0.01775	0.0165	0.01725	0.48375	0.50475	0.5245	0.45775	0.436	0.42825			58	0.0125833	0.243083	0.44125	0.0171667	0.504333	0.440667	0.00057735	0.0146124	0.0172554
	59	0.08175	0.08325	0.0825	0.31225	0.3345	0.34	0.491	0.50425	0.52175	0.0875	0.08675	0.08725	0.55	0.569	0.5865	0.531	0.50925	0.49775	0.01175	0.01325	0.0125	0.24225	0.2645	0.27	0.421	0.43425	0.45175	0.0175	0.01675	0.01725	0.48	0.499	0.5165	0.461	0.43925	0.42775			59	0.0125	0.258917	0.435667	0.0171667	0.4985	0.442667	0.00075	0.0146934	0.0154239
	60	0.0815	0.08275	0.0825	0.326	0.3455	0.35625	0.49725	0.5095	0.52525	0.0875	0.0865	0.0865	0.56025	0.584	0.60425	0.5225	0.50175	0.4935	0.0115	0.01275	0.0125	0.256	0.2755	0.28625	0.42725	0.4395	0.45525	0.0175	0.0165	0.0165	0.49025	0.514	0.53425	0.4525	0.43175	0.4235			60	0.01225	0.272583	0.440667	0.0168333	0.512833	0.435917	0.000661438	0.0153345	0.0140364
	61	0.0825	0.0835	0.08325	0.331	0.3565	0.37275	0.5065	0.5165	0.53175	0.0885	0.087	0.0875	0.5525	0.5725	0.59325	0.52425	0.50375	0.49375	0.0125	0.0135	0.01325	0.261	0.2865	0.30275	0.4365	0.4465	0.46175	0.0185	0.017	0.0175	0.4825	0.5025	0.52325	0.45425	0.43375	0.42375			61	0.0130833	0.283417	0.44825	0.0176667	0.50275	0.43725	0.000520416	0.0210451	0.0127156
	62	0.082	0.083	0.083	0.33575	0.36125	0.37825	0.50925	0.51625	0.5285	0.0875	0.086	0.08675	0.56775	0.591	0.61075	0.5305	0.51025	0.50025	0.012	0.013	0.013	0.26575	0.29125	0.30825	0.43925	0.44625	0.4585	0.0175	0.016	0.01675	0.49775	0.521	0.54075	0.4605	0.44025	0.43025			62	0.0126667	0.288417	0.448	0.01675	0.519833	0.443667	0.00057735	0.0213912	0.00974359
	63	0.08175	0.083	0.08275	0.3455	0.37025	0.3885	0.49625	0.498	0.51075	0.0875	0.08625	0.08675	0.56425	0.58825	0.60775	0.53075	0.51125	0.499	0.01175	0.013	0.01275	0.2755	0.30025	0.3185	0.42625	0.428	0.44075	0.0175	0.01625	0.01675	0.49425	0.51825	0.53775	0.46075	0.44125	0.429			63	0.0125	0.298083	0.431667	0.0168333	0.51675	0.443667	0.000661438	0.0215817	0.00791491
	64	0.082	0.083	0.0825	0.3575	0.3815	0.3985	0.4895	0.48875	0.49925	0.0875	0.086	0.0865	0.55375	0.57625	0.5945	0.526	0.5075	0.4945	0.012	0.013	0.0125	0.2875	0.3115	0.3285	0.4195	0.41875	0.42925	0.0175	0.016	0.0165	0.48375	0.50625	0.5245	0.456	0.4375	0.4245			64	0.0125	0.309167	0.4225	0.0166667	0.504833	0.439333	0.0005	0.0205994	0.00585769
	65	0.08225	0.08375	0.083	0.371	0.3915	0.407	0.498	0.50075	0.509	0.08775	0.08625	0.087	0.55425	0.5765	0.59475	0.529	0.50925	0.49425	0.01225	0.01375	0.013	0.301	0.3215	0.337	0.428	0.43075	0.439	0.01775	0.01625	0.017	0.48425	0.5065	0.52475	0.459	0.43925	0.42425			65	0.013	0.319833	0.432583	0.017	0.505167	0.440833	0.00075	0.0180578	0.00572458
	66	0.082	0.08325	0.083	0.38825	0.4065	0.42275	0.489	0.48825	0.499	0.0875	0.086	0.087	0.55225	0.575	0.59525	0.5285	0.5085	0.4945	0.012	0.01325	0.013	0.31825	0.3365	0.35275	0.419	0.41825	0.429	0.0175	0.016	0.017	0.48225	0.505	0.52525	0.4585	0.4385	0.4245			66	0.01275	0.335833	0.422083	0.0168333	0.504167	0.4405	0.000661438	0.0172597	0.00600174
	67	0.083	0.0845	0.08375	0.3925	0.416	0.4325	0.48775	0.488	0.498	0.0885	0.087	0.088	0.5585	0.5805	0.612	0.511	0.48875	0.48525	0.013	0.0145	0.01375	0.3225	0.346	0.3625	0.41775	0.418	0.428	0.0185	0.017	0.018	0.4885	0.5105	0.542	0.441	0.41875	0.41525			67	0.01375	0.343667	0.42125	0.0178333	0.513667	0.425	0.00075	0.0201018	0.00584701
	68	0.08225	0.08375	0.083	0.41625	0.43325	0.44975	0.49075	0.4905	0.5005	0.08775	0.0865	0.087	0.54075	0.56025	0.58025	0.516	0.49775	0.48525	0.01225	0.01375	0.013	0.34625	0.36325	0.37975	0.42075	0.4205	0.4305	0.01775	0.0165	0.017	0.47075	0.49025	0.51025	0.446	0.42775	0.41525			68	0.013	0.363083	0.423917	0.0170833	0.490417	0.429667	0.00075	0.0167506	0.0057027
	69	0.0825	0.084	0.08325	0.4125	0.42825	0.44875	0.496	0.496	0.50875	0.088	0.08625	0.087	0.55725	0.5775	0.5995	0.5275	0.507	0.49425	0.0125	0.014	0.01325	0.3425	0.35825	0.37875	0.426	0.426	0.43875	0.018	0.01625	0.017	0.48725	0.5075	0.5295	0.4575	0.437	0.42425			69	0.01325	0.359833	0.43025	0.0170833	0.508083	0.439583	0.00075	0.0181768	0.00736122
	70	0.08325	0.0845	0.084	0.4275	0.439	0.465	0.5	0.50425	0.51625	0.08825	0.08725	0.08775	0.56075	0.58075	0.60975	0.5165	0.49875	0.4905	0.01325	0.0145	0.014	0.3575	0.369	0.395	0.43	0.43425	0.44625	0.01825	0.01725	0.01775	0.49075	0.51075	0.53975	0.4465	0.42875	0.4205			70	0.0139167	0.373833	0.436833	0.01775	0.51375	0.431917	0.000629153	0.0192115	0.00842739
	71	0.083	0.084	0.084	0.4415	0.4485	0.4765	0.495	0.4945	0.507	0.088	0.08675	0.08725	0.57525	0.59725	0.6175	0.53025	0.516	0.50025	0.013	0.014	0.014	0.3715	0.3785	0.4065	0.425	0.4245	0.437	0.018	0.01675	0.01725	0.50525	0.52725	0.5475	0.46025	0.446	0.43025			71	0.0136667	0.3855	0.428833	0.0173333	0.526667	0.4455	0.00057735	0.0185203	0.00707696
	72	0.0835	0.0845	0.0845	0.4475	0.4545	0.4865	0.5065	0.51375	0.523	0.08825	0.08725	0.0875	0.5565	0.57475	0.598	0.51875	0.5005	0.489	0.0135	0.0145	0.0145	0.3775	0.3845	0.4165	0.4365	0.44375	0.453	0.01825	0.01725	0.0175	0.4865	0.50475	0.528	0.44875	0.4305	0.419			72	0.0141667	0.392833	0.444417	0.0176667	0.506417	0.43275	0.00057735	0.0207926	0.00827018
	73	0.0835	0.08475	0.0845	0.4515	0.4595	0.4965	0.49725	0.5005	0.513	0.08825	0.087	0.0875	0.5605	0.579	0.60225	0.523	0.50575	0.49225	0.0135	0.01475	0.0145	0.3815	0.3895	0.4265	0.42725	0.4305	0.443	0.01825	0.017	0.0175	0.4905	0.509	0.53225	0.453	0.43575	0.42225			73	0.01425	0.399167	0.433583	0.0175833	0.510583	0.437	0.000661438	0.0240069	0.0083154
	74	0.083	0.0845	0.08475	0.4575	0.47425	0.51125	0.493	0.49775	0.507	0.0885	0.087	0.087	0.56425	0.58375	0.6045	0.531	0.51225	0.49675	0.013	0.0145	0.01475	0.3875	0.40425	0.44125	0.423	0.42775	0.437	0.0185	0.017	0.017	0.49425	0.51375	0.5345	0.461	0.44225	0.42675			74	0.0140833	0.411	0.42925	0.0175	0.514167	0.443333	0.000946485	0.0275034	0.00711952
	75	0.0835	0.08475	0.085	0.45775	0.4845	0.521	0.489	0.49325	0.50275	0.08825	0.08675	0.0875	0.563	0.58125	0.60375	0.528	0.5075	0.49425	0.0135	0.01475	0.015	0.38775	0.4145	0.451	0.419	0.42325	0.43275	0.01825	0.01675	0.0175	0.493	0.51125	0.53375	0.458	0.4375	0.42425			75	0.0144167	0.41775	0.425	0.0175	0.512667	0.439917	0.000803638	0.03175	0.00704006
	76	0.084	0.0855	0.0855	0.463	0.4915	0.527	0.48475	0.49375	0.50175	0.0885	0.087	0.088	0.55925	0.575	0.6015	0.525	0.50425	0.494	0.014	0.0155	0.0155	0.393	0.4215	0.457	0.41475	0.42375	0.43175	0.0185	0.017	0.018	0.48925	0.505	0.5315	0.455	0.43425	0.424			76	0.015	0.423833	0.423417	0.0178333	0.508583	0.43775	0.000866025	0.0320637	0.0085049
	77	0.08325	0.085	0.085	0.4705	0.49875	0.53625	0.49925	0.5005	0.508	0.0885	0.08675	0.087	0.5565	0.576	0.59775	0.52275	0.50375	0.49275	0.01325	0.015	0.015	0.4005	0.42875	0.46625	0.42925	0.4305	0.438	0.0185	0.01675	0.017	0.4865	0.506	0.52775	0.45275	0.43375	0.42275			77	0.0144167	0.431833	0.432583	0.0174167	0.50675	0.436417	0.00101036	0.0329833	0.00473242
	78	0.08325	0.0845	0.085	0.47125	0.49925	0.53125	0.4945	0.495	0.50375	0.089	0.087	0.08725	0.56025	0.58175	0.60325	0.522	0.5055	0.4915	0.01325	0.0145	0.015	0.40125	0.42925	0.46125	0.4245	0.425	0.43375	0.019	0.017	0.01725	0.49025	0.51175	0.53325	0.452	0.4355	0.4215			78	0.01425	0.430583	0.42775	0.01775	0.51175	0.436333	0.000901388	0.0300222	0.00520216
	79	0.084	0.08525	0.08525	0.4815	0.51275	0.54075	0.49175	0.4935	0.50275	0.08925	0.088	0.088	0.5635	0.579	0.605	0.5225	0.50425	0.49425	0.014	0.01525	0.01525	0.4115	0.44275	0.47075	0.42175	0.4235	0.43275	0.01925	0.018	0.018	0.4935	0.509	0.535	0.4525	0.43425	0.42425			79	0.0148333	0.441667	0.426	0.0184167	0.5125	0.437	0.000721688	0.0296399	0.0059108
	80	0.0845	0.0855	0.0855	0.4935	0.51875	0.54425	0.4825	0.487	0.492	0.08875	0.08775	0.08825	0.5605	0.5775	0.604	0.52025	0.502	0.4925	0.0145	0.0155	0.0155	0.4235	0.44875	0.47425	0.4125	0.417	0.422	0.01875	0.01775	0.01825	0.4905	0.5075	0.534	0.45025	0.432	0.4225			80	0.0151667	0.448833	0.417167	0.01825	0.510667	0.434917	0.00057735	0.0253751	0.00475219
	81	0.08425	0.085	0.0855	0.50575	0.5325	0.55875	0.4805	0.485	0.494	0.08875	0.08775	0.088	0.561	0.578	0.601	0.523	0.5055	0.49275	0.01425	0.015	0.0155	0.43575	0.4625	0.48875	0.4105	0.415	0.424	0.01875	0.01775	0.018	0.491	0.508	0.531	0.453	0.4355	0.42275			81	0.0149167	0.462333	0.4165	0.0181667	0.51	0.437083	0.000629153	0.0265004	0.00687386
	82	0.084	0.08525	0.08575	0.516	0.518	0.54475	0.47875	0.47775	0.4935	0.0885	0.08725	0.08775	0.57075	0.5895	0.6135	0.529	0.511	0.4985	0.014	0.01525	0.01575	0.446	0.448	0.47475	0.40875	0.40775	0.4235	0.0185	0.01725	0.01775	0.50075	0.5195	0.5435	0.459	0.441	0.4285			82	0.015	0.45625	0.413333	0.0178333	0.52125	0.442833	0.000901388	0.0160526	0.00881878
	83	0.08425	0.08525	0.08525	0.53525	0.5125	0.5415	0.479	0.47625	0.488	0.0885	0.08725	0.08775	0.57675	0.596	0.623	0.5265	0.5105	0.49875	0.01425	0.01525	0.01525	0.46525	0.4425	0.4715	0.409	0.40625	0.418	0.0185	0.01725	0.01775	0.50675	0.526	0.553	0.4565	0.4405	0.42875			83	0.0149167	0.45975	0.411083	0.0178333	0.528583	0.441917	0.00057735	0.0152623	0.0061458
	84	0.08425	0.08525	0.08525	0.564	0.53875	0.567	0.4775	0.47825	0.48825	0.088	0.0875	0.0875	0.5615	0.58175	0.604	0.51925	0.5035	0.489	0.01425	0.01525	0.01525	0.494	0.46875	0.497	0.4075	0.40825	0.41825	0.018	0.0175	0.0175	0.4915	0.51175	0.534	0.44925	0.4335	0.419			84	0.0149167	0.486583	0.411333	0.0176667	0.512417	0.433917	0.00057735	0.0155168	0.00600174
	85	0.084	0.085	0.085	0.556	0.54125	0.56425	0.47575	0.48425	0.496	0.088	0.08725	0.08725	0.55525	0.57775	0.59925	0.51775	0.50075	0.48425	0.014	0.015	0.015	0.486	0.47125	0.49425	0.40575	0.41425	0.426	0.018	0.01725	0.01725	0.48525	0.50775	0.52925	0.44775	0.43075	0.41425			85	0.0146667	0.483833	0.415333	0.0175	0.507417	0.430917	0.00057735	0.0116521	0.0101684
	86	0.08425	0.08525	0.0855	0.5695	0.5455	0.567	0.477	0.488	0.49975	0.08825	0.0875	0.08825	0.56225	0.585	0.6055	0.523	0.50425	0.4875	0.01425	0.01525	0.0155	0.4995	0.4755	0.497	0.407	0.418	0.42975	0.01825	0.0175	0.01825	0.49225	0.515	0.5355	0.453	0.43425	0.4175			86	0.015	0.490667	0.41825	0.018	0.51425	0.434917	0.000661438	0.0131941	0.0113771
	87	0.084	0.0845	0.08525	0.567	0.547	0.5665	0.46725	0.4835	0.497	0.088	0.0875	0.0875	0.55025	0.573	0.59225	0.515	0.49525	0.47675	0.014	0.0145	0.01525	0.497	0.477	0.4965	0.39725	0.4135	0.427	0.018	0.0175	0.0175	0.48025	0.503	0.52225	0.445	0.42525	0.40675			87	0.0145833	0.490167	0.412583	0.0176667	0.501833	0.425667	0.000629153	0.0114054	0.0148962
	88	0.08425	0.085	0.08525	0.56825	0.539	0.56075	0.467	0.483	0.49	0.088	0.08775	0.08775	0.56425	0.5845	0.61175	0.52225	0.50175	0.489	0.01425	0.015	0.01525	0.49825	0.469	0.49075	0.397	0.413	0.42	0.018	0.01775	0.01775	0.49425	0.5145	0.54175	0.45225	0.43175	0.419			88	0.0148333	0.486	0.41	0.0178333	0.516833	0.434333	0.000520416	0.0151925	0.0117898
	89	0.08325	0.08425	0.08475	0.57125	0.52825	0.549	0.47225	0.48575	0.49275	0.088	0.08675	0.08725	0.569	0.594	0.617	0.522	0.506	0.48925	0.01325	0.01425	0.01475	0.50125	0.45825	0.479	0.40225	0.41575	0.42275	0.018	0.01675	0.01725	0.499	0.524	0.547	0.452	0.436	0.41925			89	0.0140833	0.4795	0.413583	0.0173333	0.523333	0.43575	0.000763763	0.0215044	0.0104203
	90	0.0835	0.0845	0.085	0.59	0.53875	0.561	0.469	0.485	0.48975	0.088	0.0875	0.0875	0.563	0.58425	0.61125	0.51825	0.49975	0.4885	0.0135	0.0145	0.015	0.52	0.46875	0.491	0.399	0.415	0.41975	0.018	0.0175	0.0175	0.493	0.51425	0.54125	0.44825	0.42975	0.4185			90	0.0143333	0.49325	0.41125	0.0176667	0.516167	0.432167	0.000763763	0.025699	0.0108714
	91	0.0835	0.0845	0.085	0.576	0.53775	0.558	0.4705	0.489	0.4915	0.088	0.08725	0.08775	0.55775	0.581	0.605	0.51525	0.498	0.4845	0.0135	0.0145	0.015	0.506	0.46775	0.488	0.4005	0.419	0.4215	0.018	0.01725	0.01775	0.48775	0.511	0.535	0.44525	0.428	0.4145			91	0.0143333	0.48725	0.413667	0.0176667	0.51125	0.42925	0.000763763	0.019136	0.011471
	92	0.0835	0.08525	0.08525	0.577	0.5465	0.564	0.472	0.494	0.497	0.08875	0.088	0.08825	0.54975	0.57325	0.5945	0.51225	0.494	0.47875	0.0135	0.01525	0.01525	0.507	0.4765	0.494	0.402	0.424	0.427	0.01875	0.018	0.01825	0.47975	0.50325	0.5245	0.44225	0.424	0.40875			92	0.0146667	0.4925	0.417667	0.0183333	0.5025	0.425	0.00101036	0.0153052	0.0136504
	93	0.08375	0.085	0.085	0.581	0.5565	0.57275	0.472	0.48925	0.4965	0.0885	0.088	0.088	0.5535	0.57475	0.597	0.5195	0.4995	0.48475	0.01375	0.015	0.015	0.511	0.4865	0.50275	0.402	0.41925	0.4265	0.0185	0.018	0.018	0.4835	0.50475	0.527	0.4495	0.4295	0.41475			93	0.0145833	0.500083	0.415917	0.0181667	0.505083	0.43125	0.000721688	0.0124658	0.0125855
	94	0.08375	0.08475	0.085	0.5875	0.55675	0.57175	0.475	0.49075	0.4965	0.08825	0.08725	0.08775	0.55225	0.5735	0.59625	0.51675	0.49575	0.47875	0.01375	0.01475	0.015	0.5175	0.48675	0.50175	0.405	0.42075	0.4265	0.01825	0.01725	0.01775	0.48225	0.5035	0.52625	0.44675	0.42575	0.40875			94	0.0145	0.502	0.417417	0.01775	0.504	0.427083	0.000661438	0.0153765	0.0111309
	95	0.084	0.085	0.0855	0.586	0.55575	0.5715	0.47375	0.4905	0.49825	0.0885	0.08825	0.08775	0.54925	0.566	0.59425	0.51325	0.488	0.47725	0.014	0.015	0.0155	0.516	0.48575	0.5015	0.40375	0.4205	0.42825	0.0185	0.01825	0.01775	0.47925	0.496	0.52425	0.44325	0.418	0.40725			95	0.0148333	0.501083	0.4175	0.0181667	0.499833	0.422833	0.000763763	0.0151293	0.0125225
	96	0.084	0.085	0.0855	0.598	0.5655	0.5815	0.47475	0.48525	0.494	0.08875	0.08825	0.08825	0.5615	0.581	0.608	0.51975	0.498	0.48575	0.014	0.015	0.0155	0.528	0.4955	0.5115	0.40475	0.41525	0.424	0.01875	0.01825	0.01825	0.4915	0.511	0.538	0.44975	0.428	0.41575			96	0.0148333	0.511667	0.414667	0.0184167	0.5135	0.431167	0.000763763	0.0162506	0.00963825
	97	0.08475	0.08575	0.08575	0.59275	0.56925	0.584	0.4755	0.4875	0.496	0.089	0.08875	0.08875	0.5555	0.571	0.601	0.51225	0.49	0.48025	0.01475	0.01575	0.01575	0.52275	0.49925	0.514	0.4055	0.4175	0.426	0.019	0.01875	0.01875	0.4855	0.501	0.531	0.44225	0.42	0.41025			97	0.0154167	0.512	0.416333	0.0188333	0.505833	0.424167	0.00057735	0.011877	0.0102997
	98	0.0835	0.0845	0.0855	0.59625	0.55825	0.57275	0.46825	0.4775	0.49	0.08875	0.088	0.088	0.555	0.5745	0.60225	0.508	0.48775	0.475	0.0135	0.0145	0.0155	0.52625	0.48825	0.50275	0.39825	0.4075	0.42	0.01875	0.018	0.018	0.485	0.5045	0.53225	0.438	0.41775	0.405			98	0.0145	0.50575	0.408583	0.01825	0.50725	0.42025	0.001	0.0191768	0.0109154
	99	0.08425	0.08525	0.086	0.609	0.567	0.58125	0.4755	0.4865	0.49675	0.08875	0.08825	0.08825	0.56225	0.58375	0.60875	0.5135	0.4985	0.48275	0.01425	0.01525	0.016	0.539	0.497	0.51125	0.4055	0.4165	0.42675	0.01875	0.01825	0.01825	0.49225	0.51375	0.53875	0.4435	0.4285	0.41275			99	0.0151667	0.51575	0.41625	0.0184167	0.514917	0.42825	0.000877971	0.0213585	0.0106272
	100	0.08325	0.08475	0.0855	0.618	0.56525	0.57825	0.47275	0.48375	0.49475	0.08875	0.0875	0.08775	0.562	0.586	0.60925	0.51525	0.5015	0.48775	0.01325	0.01475	0.0155	0.548	0.49525	0.50825	0.40275	0.41375	0.42475	0.01875	0.0175	0.01775	0.492	0.516	0.53925	0.44525	0.4315	0.41775			100	0.0145	0.517167	0.41375	0.018	0.51575	0.4315	0.00114564	0.0274822	0.011
	101	0.08375	0.085	0.086	0.60925	0.56775	0.5805	0.47025	0.478	0.48975	0.08875	0.08775	0.08775	0.55475	0.57825	0.60125	0.5125	0.497	0.48125	0.01375	0.015	0.016	0.53925	0.49775	0.5105	0.40025	0.408	0.41975	0.01875	0.01775	0.01775	0.48475	0.50825	0.53125	0.4425	0.427	0.41125			101	0.0149167	0.515833	0.409333	0.0180833	0.508083	0.426917	0.00112731	0.0212578	0.00981814
	102	0.0845	0.086	0.08675	0.60425	0.57325	0.585	0.46425	0.48225	0.4935	0.0895	0.08875	0.089	0.55375	0.57175	0.60175	0.5115	0.488	0.4785	0.0145	0.016	0.01675	0.53425	0.50325	0.515	0.39425	0.41225	0.4235	0.0195	0.01875	0.019	0.48375	0.50175	0.53175	0.4415	0.418	0.4085			102	0.01575	0.5175	0.41	0.0190833	0.50575	0.422667	0.00114564	0.0156505	0.0147542
	103	0.0845	0.086	0.08675	0.6105	0.57575	0.5875	0.4625	0.481	0.493	0.0895	0.08875	0.08875	0.55275	0.57325	0.59775	0.51075	0.4925	0.47925	0.0145	0.016	0.01675	0.5405	0.50575	0.5175	0.3925	0.411	0.423	0.0195	0.01875	0.01875	0.48275	0.50325	0.52775	0.44075	0.4225	0.40925			103	0.01575	0.52125	0.408833	0.019	0.504583	0.424167	0.00114564	0.0176759	0.015365
	104	0.084	0.086	0.0865	0.5975	0.5715	0.581	0.46375	0.4805	0.49275	0.08925	0.08825	0.08825	0.5505	0.57225	0.5945	0.51325	0.49525	0.481	0.014	0.016	0.0165	0.5275	0.5015	0.511	0.39375	0.4105	0.42275	0.01925	0.01825	0.01825	0.4805	0.50225	0.5245	0.44325	0.42525	0.411			104	0.0155	0.513333	0.409	0.0185833	0.502417	0.4265	0.00132288	0.0131561	0.0145581
	105	0.084	0.086	0.08675	0.60775	0.5755	0.588	0.4625	0.48475	0.4955	0.08925	0.088	0.08825	0.56225	0.58525	0.6085	0.51675	0.499	0.4825	0.014	0.016	0.01675	0.53775	0.5055	0.518	0.3925	0.41475	0.4255	0.01925	0.018	0.01825	0.49225	0.51525	0.5385	0.44675	0.429	0.4125			105	0.0155833	0.520417	0.410917	0.0185	0.515333	0.429417	0.00142156	0.0162603	0.0168307
	106	0.08375	0.08575	0.0865	0.60925	0.57175	0.581	0.4655	0.4825	0.49575	0.0895	0.08775	0.08825	0.5475	0.57125	0.5925	0.51325	0.49475	0.47825	0.01375	0.01575	0.0165	0.53925	0.50175	0.511	0.3955	0.4125	0.42575	0.0195	0.01775	0.01825	0.4775	0.50125	0.5225	0.44325	0.42475	0.40825			106	0.0153333	0.517333	0.41125	0.0185	0.500417	0.425417	0.00142156	0.0195358	0.0151637
	107	0.08325	0.08575	0.08625	0.61025	0.57675	0.58875	0.46225	0.47725	0.49	0.0895	0.08775	0.088	0.55875	0.583	0.605	0.5155	0.49825	0.48	0.01325	0.01575	0.01625	0.54025	0.50675	0.51875	0.39225	0.40725	0.42	0.0195	0.01775	0.018	0.48875	0.513	0.535	0.4455	0.42825	0.41			107	0.0150833	0.521917	0.4065	0.0184167	0.51225	0.427917	0.00160728	0.016973	0.0138902
	108	0.08425	0.08675	0.08725	0.61625	0.57625	0.587	0.46175	0.47875	0.49175	0.08975	0.08875	0.08875	0.5645	0.58525	0.612	0.51275	0.49475	0.48225	0.01425	0.01675	0.01725	0.54625	0.50625	0.517	0.39175	0.40875	0.42175	0.01975	0.01875	0.01875	0.4945	0.51525	0.542	0.44275	0.42475	0.41225			108	0.0160833	0.523167	0.407417	0.0190833	0.51725	0.426583	0.00160728	0.0207007	0.0150444
	109	0.0845	0.08675	0.08725	0.61275	0.5695	0.57625	0.46025	0.47575	0.4895	0.08975	0.08875	0.08875	0.55325	0.5725	0.59575	0.5165	0.49725	0.48475	0.0145	0.01675	0.01725	0.54275	0.4995	0.50625	0.39025	0.40575	0.4195	0.01975	0.01875	0.01875	0.48325	0.5025	0.52575	0.4465	0.42725	0.41475			109	0.0161667	0.516167	0.405167	0.0190833	0.503833	0.4295	0.00146487	0.0232679	0.0146337
	110	0.08425	0.08575	0.08675	0.6275	0.58975	0.60075	0.466	0.48	0.49325	0.09025	0.08825	0.08825	0.5615	0.583	0.6115	0.51	0.4895	0.478	0.01425	0.01575	0.01675	0.5575	0.51975	0.53075	0.396	0.41	0.42325	0.02025	0.01825	0.01825	0.4915	0.513	0.5415	0.44	0.4195	0.408			110	0.0155833	0.536	0.40975	0.0189167	0.515333	0.4225	0.00125831	0.0194149	0.0136267
	111	0.0845	0.0865	0.0875	0.62	0.578	0.5845	0.466	0.478	0.48825	0.09025	0.0885	0.0885	0.5535	0.5745	0.599	0.511	0.4935	0.4805	0.0145	0.0165	0.0175	0.55	0.508	0.5145	0.396	0.408	0.41825	0.02025	0.0185	0.0185	0.4835	0.5045	0.529	0.441	0.4235	0.4105			111	0.0161667	0.524167	0.407417	0.0190833	0.505667	0.425	0.00152753	0.0226072	0.0111365
	112	0.08475	0.08675	0.0875	0.6155	0.5725	0.57975	0.4665	0.4785	0.49075	0.08975	0.0885	0.0885	0.55125	0.5725	0.598	0.50725	0.4885	0.47625	0.01475	0.01675	0.0175	0.5455	0.5025	0.50975	0.3965	0.4085	0.42075	0.01975	0.0185	0.0185	0.48125	0.5025	0.528	0.43725	0.4185	0.40625			112	0.0163333	0.51925	0.408583	0.0189167	0.503917	0.420667	0.00142156	0.0230204	0.0121252
	113	0.08525	0.0865	0.08725	0.6	0.559	0.564	0.461	0.472	0.48525	0.08975	0.08875	0.0885	0.54575	0.5655	0.59125	0.507	0.4855	0.472	0.01525	0.0165	0.01725	0.53	0.489	0.494	0.391	0.402	0.41525	0.01975	0.01875	0.0185	0.47575	0.4955	0.52125	0.437	0.4155	0.402			113	0.0163333	0.504333	0.40275	0.019	0.4975	0.418167	0.00101036	0.0223681	0.0121424
	114	0.08475	0.0865	0.0875	0.59125	0.5465	0.5505	0.45925	0.4765	0.48775	0.0895	0.08825	0.08825	0.54225	0.563	0.588	0.50675	0.48475	0.46975	0.01475	0.0165	0.0175	0.52125	0.4765	0.4805	0.38925	0.4065	0.41775	0.0195	0.01825	0.01825	0.47225	0.493	0.518	0.43675	0.41475	0.39975			114	0.01625	0.49275	0.4045	0.0186667	0.494417	0.417083	0.00139194	0.0247626	0.0143549
	115	0.08475	0.08625	0.08675	0.5965	0.55825	0.56225	0.46425	0.47875	0.48925	0.08975	0.088	0.08825	0.54875	0.571	0.59325	0.51175	0.4925	0.4755	0.01475	0.01625	0.01675	0.5265	0.48825	0.49225	0.39425	0.40875	0.41925	0.01975	0.018	0.01825	0.47875	0.501	0.52325	0.44175	0.4225	0.4055			115	0.0159167	0.502333	0.407417	0.0186667	0.501	0.42325	0.00104083	0.0210243	0.0125532
	116	0.08525	0.08675	0.08725	0.61025	0.57025	0.57775	0.4715	0.4895	0.49975	0.08975	0.08825	0.08825	0.557	0.57925	0.60175	0.5135	0.496	0.47725	0.01525	0.01675	0.01725	0.54025	0.50025	0.50775	0.4015	0.4195	0.42975	0.01975	0.01825	0.01825	0.487	0.50925	0.53175	0.4435	0.426	0.40725			116	0.0164167	0.516083	0.416917	0.01875	0.509333	0.425583	0.00104083	0.0212623	0.0143011
	117	0.08525	0.08675	0.08725	0.6185	0.56675	0.5715	0.462	0.48825	0.49925	0.08975	0.08825	0.08825	0.5595	0.5805	0.60425	0.517	0.5005	0.48325	0.01525	0.01675	0.01725	0.5485	0.49675	0.5015	0.392	0.41825	0.42925	0.01975	0.01825	0.01825	0.4895	0.5105	0.53425	0.447	0.4305	0.41325			117	0.0164167	0.515583	0.413167	0.01875	0.511417	0.43025	0.00104083	0.0286054	0.0191382
	118	0.08525	0.08675	0.0875	0.597	0.5575	0.5615	0.4605	0.485	0.494	0.09	0.0885	0.0885	0.55	0.57175	0.595	0.5075	0.48925	0.4725	0.01525	0.01675	0.0175	0.527	0.4875	0.4915	0.3905	0.415	0.424	0.02	0.0185	0.0185	0.48	0.50175	0.525	0.4375	0.41925	0.4025			118	0.0165	0.502	0.409833	0.019	0.50225	0.41975	0.00114564	0.0217428	0.0173373
	119	0.08525	0.08675	0.0875	0.61075	0.56275	0.5695	0.45375	0.47925	0.48925	0.08975	0.088	0.0885	0.5585	0.579	0.606	0.51225	0.49375	0.48075	0.01525	0.01675	0.0175	0.54075	0.49275	0.4995	0.38375	0.40925	0.41925	0.01975	0.018	0.0185	0.4885	0.509	0.536	0.44225	0.42375	0.41075			119	0.0165	0.511	0.404083	0.01875	0.511167	0.425583	0.00114564	0.0259844	0.0183053
	120	0.085	0.08675	0.08725	0.58775	0.54375	0.5465	0.457	0.48075	0.491	0.08925	0.08775	0.089	0.5465	0.568	0.5915	0.50975	0.49025	0.47375	0.015	0.01675	0.01725	0.51775	0.47375	0.4765	0.387	0.41075	0.421	0.01925	0.01775	0.019	0.4765	0.498	0.5215	0.43975	0.42025	0.40375			120	0.0163333	0.489333	0.40625	0.0186667	0.498667	0.42125	0.00118145	0.0246479	0.017441
	121	0.08475	0.08675	0.087	0.601	0.55775	0.5625	0.45375	0.48475	0.496	0.089	0.08775	0.089	0.553	0.57625	0.5995	0.513	0.49525	0.4775	0.01475	0.01675	0.017	0.531	0.48775	0.4925	0.38375	0.41475	0.426	0.019	0.01775	0.019	0.483	0.50625	0.5295	0.443	0.42525	0.4075			121	0.0161667	0.50375	0.408167	0.0185833	0.50625	0.42525	0.00123322	0.0237184	0.0218808
	122	0.0855	0.08725	0.0875	0.60075	0.56025	0.56375	0.4505	0.4865	0.4975	0.089	0.08825	0.08925	0.5585	0.58025	0.605	0.513	0.497	0.4805	0.0155	0.01725	0.0175	0.53075	0.49025	0.49375	0.3805	0.4165	0.4275	0.019	0.01825	0.01925	0.4885	0.51025	0.535	0.443	0.427	0.4105			122	0.01675	0.504917	0.408167	0.0188333	0.51125	0.426833	0.00108972	0.0224407	0.0245832
	123	0.08525	0.087	0.088	0.59925	0.5515	0.555	0.44675	0.47225	0.487	0.089	0.08875	0.0895	0.55425	0.57625	0.60025	0.513	0.49675	0.4805	0.01525	0.017	0.018	0.52925	0.4815	0.485	0.37675	0.40225	0.417	0.019	0.01875	0.0195	0.48425	0.50625	0.53025	0.443	0.42675	0.4105			123	0.01675	0.498583	0.398667	0.0190833	0.506917	0.42675	0.00139194	0.0266157	0.0203629
	124	0.08575	0.0875	0.088	0.588	0.54475	0.54975	0.44825	0.473	0.48725	0.0895	0.08925	0.09	0.55075	0.57225	0.59875	0.50225	0.485	0.4685	0.01575	0.0175	0.018	0.518	0.47475	0.47975	0.37825	0.403	0.41725	0.0195	0.01925	0.02	0.48075	0.50225	0.52875	0.43225	0.415	0.3985			124	0.0170833	0.490833	0.3995	0.0195833	0.503917	0.41525	0.00118145	0.0236595	0.0197342
	125	0.085	0.08675	0.0875	0.5965	0.558	0.5615	0.447	0.47125	0.4855	0.089	0.089	0.09	0.55625	0.57925	0.605	0.5075	0.49575	0.4785	0.015	0.01675	0.0175	0.5265	0.488	0.4915	0.377	0.40125	0.4155	0.019	0.019	0.02	0.48625	0.50925	0.535	0.4375	0.42575	0.4085			125	0.0164167	0.502	0.397917	0.0193333	0.510167	0.423917	0.0012829	0.0212897	0.0194652
	126	0.0855	0.087	0.088	0.57075	0.52475	0.52725	0.44875	0.47275	0.484	0.089	0.08925	0.09	0.54475	0.56675	0.5905	0.50425	0.48975	0.4725	0.0155	0.017	0.018	0.50075	0.45475	0.45725	0.37875	0.40275	0.414	0.019	0.01925	0.02	0.47475	0.49675	0.5205	0.43425	0.41975	0.4025			126	0.0168333	0.470917	0.3985	0.0194167	0.497333	0.418833	0.00125831	0.0258666	0.0180052
	127	0.08575	0.087	0.08775	0.5795	0.54325	0.54625	0.44575	0.469	0.48225	0.089	0.0895	0.09	0.5535	0.576	0.6005	0.505	0.49025	0.4715	0.01575	0.017	0.01775	0.5095	0.47325	0.47625	0.37575	0.399	0.41225	0.019	0.0195	0.02	0.4835	0.506	0.5305	0.435	0.42025	0.4015			127	0.0168333	0.486333	0.395667	0.0195	0.506667	0.418917	0.00101036	0.0201189	0.0184769
	128	0.08575	0.08675	0.08775	0.59325	0.5465	0.55275	0.4475	0.4735	0.4875	0.08925	0.0895	0.09	0.55525	0.5775	0.60375	0.50575	0.49375	0.47825	0.01575	0.01675	0.01775	0.52325	0.4765	0.48275	0.3775	0.4035	0.4175	0.01925	0.0195	0.02	0.48525	0.5075	0.53375	0.43575	0.42375	0.40825			128	0.01675	0.494167	0.3995	0.0195833	0.508833	0.422583	0.001	0.02538	0.0202978
	129	0.08625	0.0875	0.08825	0.583	0.53625	0.5425	0.43975	0.46575	0.48075	0.0895	0.09025	0.0905	0.54775	0.5675	0.59725	0.49975	0.484	0.4715	0.01625	0.0175	0.01825	0.513	0.46625	0.4725	0.36975	0.39575	0.41075	0.0195	0.02025	0.0205	0.47775	0.4975	0.52725	0.42975	0.414	0.4015			129	0.0173333	0.483917	0.392083	0.0200833	0.500833	0.415083	0.00101036	0.02538	0.0207445
	130	0.08575	0.08725	0.08775	0.581	0.531	0.53675	0.43625	0.46875	0.48125	0.0895	0.09025	0.0905	0.549	0.57075	0.5995	0.50025	0.48725	0.47375	0.01575	0.01725	0.01775	0.511	0.461	0.46675	0.36625	0.39875	0.41125	0.0195	0.02025	0.0205	0.479	0.50075	0.5295	0.43025	0.41725	0.40375			130	0.0169167	0.479583	0.392083	0.0200833	0.503083	0.417083	0.00104083	0.0273591	0.0232289
[truncated: 3 more columns]

## Sheet: Fig.8
	Figure 8. Absorption at 340nm and protein concentration measurements
									On est logiquement dans les conditions saturantes en NAD et formate. On peut donc supposer qu'on atteint la Vmax.
Echantillon	[sn] (mg/mL)	[sn] (mg)	NAD (mM)	formate (mM)	pente (A340 nm/min)	Vmax (M/min)	Vmax (µmol/min)	µmol NADH/min/mg protéine total	fenêtre régression		Vol final réaction		120	µL
											Vol surnageant		20	µL
G6114	0.1	0.012	0	0	0.000366	5.88424e-08	7.06109e-06	0.000588424	3,09-4,12		L:Trajet optique		1	cm
G6114	0.1	0.012	5	0	0.013335	2.14389e-06	0.000257267	0.0214389			ε NAD/NADP		6220	M-1.cm-1
G6114	0.1	0.012	0	100	-0.0025	-4.01929e-07	-4.82315e-05	-0.00401929
G6114	0.1	0.012	5	100	0.069695	1.1205e-05	0.0013446	0.11205
G6217	0.025	0.003	0	0	-0.000514	-8.26367e-08	-9.9164e-06	-0.00330547	2,42-4,03
G6217	0.025	0.003	5	0	-0.001742	-2.80064e-07	-3.36077e-05	-0.0112026				Vmax=pente/(ε*l)
G6217	0.025	0.003	0	100	0.000609	9.791e-08	1.17492e-05	0.0039164			e = coefficient d'extinction molaire (à 340nm NADH et NADPH = 6220 L.mol-1.cm-1)
G6217	0.025	0.003	5	100	0.134632	2.1645e-05	0.0025974	0.865801			l : trajet optique (cm)
G6272	0.025	0.003	0	0	0.000546	8.77814e-08	1.05338e-05	0.00351125			Vmax : Vitesse initiale maximale (mol.L-1.min-1)
G6272	0.025	0.003	5	0	0.001799	2.89228e-07	3.47074e-05	0.0115691
G6272	0.025	0.003	0	100	0.001587	2.55145e-07	3.06174e-05	0.0102058
G6272	0.025	0.003	5	100	0.26247	4.21977e-05	0.00506373	1.68791
G6280	0.025	0.003	0	0	0.001341	2.15595e-07	2.58714e-05	0.00862379	2,42-4,03		n(mol)=C(mol/L-1)*V(L)
G6280	0.025	0.003	5	0	0.00351	5.64309e-07	6.7717e-05	0.0225723			n : nombre de mole (mol)
G6280	0.025	0.003	0	100	0.001019	1.63826e-07	1.96592e-05	0.00655305			V : volume de réaction (L)
G6280	0.025	0.003	5	100	0.153819	2.47297e-05	0.00296757	0.98919
G5416	0.1	0.012	0	0	0.000315	5.06431e-08	6.07717e-06	0.000506431	2,42-4,03
G5416	0.1	0.012	5	0	0.004307	6.92444e-07	8.30932e-05	0.00692444
G5416	0.1	0.012	0	100	0.001117	1.79582e-07	2.15498e-05	0.00179582
G5416	0.1	0.012	5	100	0.00396	6.36656e-07	7.63987e-05	0.00636656
G5876	0.1	0.012	0	0	-0.000366	-5.88424e-08	-7.06109e-06	-0.000588424	2,42-4,03
G5876	0.1	0.012	5	0	0.003279	5.2717e-07	6.32605e-05	0.0052717
G5876	0.1	0.012	0	100	0.000872	1.40193e-07	1.68232e-05	0.00140193
G5876	0.1	0.012	5	100	0.002857	4.59325e-07	5.5119e-05	0.00459325

## Sheet: Fig.10
	Figure 3. Plate reader growth curves
		Raw data (DO600nm)						Raw data-blank (0,07)			STD	STD
	réplicate	1	2	3	1	2	3	1	2	3	1	2	3				AVG OD600 nm		STD
	Strain	G5823	G5823	G5823	G6435	G6435	G6435	G5823	G5823	G5823	G6435	G6435	G6435				G5823	G6435	G6435	G6435
Temps (h)	0	0.09	0.09	0.089	0.088	0.089	0.091	0.02	0.02	0.019	0.018	0.019	0.021		time (h)	0	0.0196667	0.0193333	0.00057735	0.00152753
	0.25	0.0825	0.08175	0.0825	0.0815	0.082	0.08475	0.0125	0.01175	0.0125	0.0115	0.012	0.01475			1	0.01225	0.01275	0.000433013	0.00175
	0.5	0.084	0.083	0.08375	0.08275	0.083	0.0865	0.014	0.013	0.01375	0.01275	0.013	0.0165			2	0.0135833	0.0140833	0.000520416	0.00209662
	0.75	0.084	0.0835	0.08375	0.084	0.08375	0.08675	0.014	0.0135	0.01375	0.014	0.01375	0.01675			3	0.01375	0.0148333	0.00025	0.00166458
	1	0.08475	0.084	0.08475	0.0845	0.085	0.088	0.01475	0.014	0.01475	0.0145	0.015	0.018			4	0.0145	0.0158333	0.000433013	0.00189297
	1.25	0.086	0.0855	0.08625	0.08625	0.08625	0.089	0.016	0.0155	0.01625	0.01625	0.01625	0.019			5	0.0159167	0.0171667	0.000381881	0.00158771
	1.5	0.088	0.08725	0.08725	0.0875	0.0875	0.0905	0.018	0.01725	0.01725	0.0175	0.0175	0.0205			6	0.0175	0.0185	0.000433013	0.00173205
	1.75	0.08975	0.08975	0.08975	0.08875	0.08875	0.092	0.01975	0.01975	0.01975	0.01875	0.01875	0.022			7	0.01975	0.0198333	0	0.00187639
	2	0.09275	0.0925	0.09275	0.0905	0.0905	0.09325	0.02275	0.0225	0.02275	0.0205	0.0205	0.02325			8	0.0226667	0.0214167	0.000144338	0.00158771
	2.25	0.0965	0.096	0.09625	0.092	0.09175	0.095	0.0265	0.026	0.02625	0.022	0.02175	0.025			9	0.02625	0.0229167	0.00025	0.00180854
	2.5	0.10175	0.102	0.102	0.09425	0.094	0.09675	0.03175	0.032	0.032	0.02425	0.024	0.02675			10	0.0319167	0.025	0.000144338	0.00152069
	2.75	0.108	0.1085	0.10825	0.096	0.09625	0.099	0.038	0.0385	0.03825	0.026	0.02625	0.029			11	0.03825	0.0270833	0.00025	0.00166458
	3	0.11875	0.11925	0.11825	0.09975	0.09925	0.10225	0.04875	0.04925	0.04825	0.02975	0.02925	0.03225			12	0.04875	0.0304167	0.0005	0.00160728
	3.25	0.12975	0.131	0.13025	0.103	0.103	0.1055	0.05975	0.061	0.06025	0.033	0.033	0.0355			13	0.0603333	0.0338333	0.000629153	0.00144338
	3.5	0.14075	0.1425	0.141	0.10875	0.10825	0.1105	0.07075	0.0725	0.071	0.03875	0.03825	0.0405			14	0.0714167	0.0391667	0.000946485	0.00118145
	3.75	0.15975	0.1615	0.15875	0.11525	0.11525	0.11725	0.08975	0.0915	0.08875	0.04525	0.04525	0.04725			15	0.09	0.0459167	0.00139194	0.0011547
	4	0.1855	0.1875	0.1835	0.12725	0.12725	0.12925	0.1155	0.1175	0.1135	0.05725	0.05725	0.05925			16	0.1155	0.0579167	0.002	0.0011547
	4.25	0.21225	0.2145	0.20825	0.14075	0.14175	0.1435	0.14225	0.1445	0.13825	0.07075	0.07175	0.0735			17	0.141667	0.072	0.00316557	0.00139194
	4.5	0.23775	0.241	0.2355	0.1595	0.16225	0.164	0.16775	0.171	0.1655	0.0895	0.09225	0.094			18	0.168083	0.0919167	0.00276511	0.00226844
	4.75	0.26925	0.27175	0.26425	0.172	0.1725	0.1725	0.19925	0.20175	0.19425	0.102	0.1025	0.1025			19	0.198417	0.102333	0.00381881	0.000288675
	5	0.31375	0.3165	0.30675	0.1965	0.19825	0.19375	0.24375	0.2465	0.23675	0.1265	0.12825	0.12375			20	0.242333	0.126167	0.00502701	0.00226844
	5.25	0.351	0.3555	0.3475	0.21125	0.21275	0.2085	0.281	0.2855	0.2775	0.14125	0.14275	0.1385			21	0.281333	0.140833	0.0040104	0.00215542
	5.5	0.35125	0.345	0.3475	0.2335	0.23775	0.23	0.28125	0.275	0.2775	0.1635	0.16775	0.16			22	0.277917	0.16375	0.00314576	0.00388104
	5.75	0.39325	0.39475	0.403	0.249	0.25125	0.23975	0.32325	0.32475	0.333	0.179	0.18125	0.16975			23	0.327	0.176667	0.00525	0.00609474
	6	0.4345	0.44075	0.4535	0.27375	0.274	0.26325	0.3645	0.37075	0.3835	0.20375	0.204	0.19325			24	0.372917	0.200333	0.00968353	0.00613562
	6.25	0.48675	0.49075	0.50075	0.3005	0.29975	0.28675	0.41675	0.42075	0.43075	0.2305	0.22975	0.21675			25	0.42275	0.225667	0.0072111	0.00773116
	6.5	0.53475	0.53525	0.5455	0.31375	0.311	0.30275	0.46475	0.46525	0.4755	0.24375	0.241	0.23275			26	0.4685	0.239167	0.00606733	0.00572458
	6.75	0.58	0.5755	0.58325	0.349	0.3395	0.3355	0.51	0.5055	0.51325	0.279	0.2695	0.2655			27	0.509583	0.271333	0.00389176	0.00693421
	7	0.61625	0.6155	0.62525	0.3755	0.35925	0.3615	0.54625	0.5455	0.55525	0.3055	0.28925	0.2915			28	0.549	0.295417	0.00542563	0.00880459
	7.25	0.64525	0.6375	0.64525	0.40275	0.3795	0.384	0.57525	0.5675	0.57525	0.33275	0.3095	0.314			29	0.572667	0.31875	0.00447446	0.0123314
	7.5	0.664	0.65725	0.6645	0.4335	0.40725	0.41025	0.594	0.58725	0.5945	0.3635	0.33725	0.34025			30	0.591917	0.347	0.00404918	0.0143679
	7.75	0.6715	0.6585	0.66775	0.45825	0.4355	0.4445	0.6015	0.5885	0.59775	0.38825	0.3655	0.3745			31	0.595917	0.376083	0.0066911	0.0114573
	8	0.6975	0.659	0.663	0.47075	0.44275	0.4585	0.6275	0.589	0.593	0.40075	0.37275	0.3885			32	0.603167	0.387333	0.021168	0.0140364
	8.25	0.68525	0.64525	0.65175	0.4845	0.4575	0.4745	0.61525	0.57525	0.58175	0.4145	0.3875	0.4045			33	0.59075	0.402167	0.0214651	0.0136504
	8.5	0.663	0.625	0.635	0.4825	0.458	0.46525	0.593	0.555	0.565	0.4125	0.388	0.39525			34	0.571	0.398583	0.0196977	0.0125855
	8.75	0.65575	0.61675	0.62325	0.51275	0.496	0.50025	0.58575	0.54675	0.55325	0.44275	0.426	0.43025			35	0.561917	0.433	0.0208946	0.00870704
	9	0.6425	0.6015	0.604	0.53	0.52275	0.529	0.5725	0.5315	0.534	0.46	0.45275	0.459			36	0.546	0.45725	0.0229837	0.00392906
	9.25	0.65975	0.61475	0.61675	0.55475	0.54925	0.5565	0.58975	0.54475	0.54675	0.48475	0.47925	0.4865			37	0.560417	0.4835	0.0254231	0.00378319
	9.5	0.61875	0.57725	0.5785	0.5685	0.568	0.57675	0.54875	0.50725	0.5085	0.4985	0.498	0.50675			38	0.5215	0.501083	0.0236075	0.00491384
	9.75	0.633	0.59825	0.5985	0.582	0.5815	0.5875	0.563	0.52825	0.5285	0.512	0.5115	0.5175			39	0.539917	0.513667	0.0199911	0.00332916
	10	0.6215	0.586	0.5855	0.585	0.587	0.5935	0.5515	0.516	0.5155	0.515	0.517	0.5235			40	0.527667	0.5185	0.0206418	0.0044441
	10.25	0.62125	0.58925	0.58925	0.5945	0.59675	0.6045	0.55125	0.51925	0.51925	0.5245	0.52675	0.5345			41	0.529917	0.528583	0.0184752	0.00524603
	10.5	0.61375	0.58425	0.58275	0.59425	0.59725	0.607	0.54375	0.51425	0.51275	0.52425	0.52725	0.537			42	0.523583	0.5295	0.0174809	0.00666615
	10.75	0.6085	0.57875	0.577	0.5865	0.59225	0.601	0.5385	0.50875	0.507	0.5165	0.52225	0.531			43	0.518083	0.52325	0.017703	0.00730154
	11	0.59075	0.5645	0.56175	0.58625	0.591	0.59975	0.52075	0.4945	0.49175	0.51625	0.521	0.52975			44	0.502333	0.522333	0.0160085	0.00684805
	11.25	0.57	0.54425	0.5405	0.58025	0.58575	0.5945	0.5	0.47425	0.4705	0.51025	0.51575	0.5245			45	0.481583	0.516833	0.0160591	0.0071865
	11.5	0.578	0.55575	0.552	0.59275	0.596	0.60475	0.508	0.48575	0.482	0.52275	0.526	0.53475			46	0.491917	0.527833	0.0140542	0.00620652
	11.75	0.57325	0.55175	0.54725	0.581	0.58575	0.5955	0.50325	0.48175	0.47725	0.511	0.51575	0.5255			47	0.487417	0.517417	0.0138954	0.00739228
	12	0.5945	0.57125	0.56875	0.59375	0.596	0.6085	0.5245	0.50125	0.49875	0.52375	0.526	0.5385			48	0.508167	0.529417	0.0142002	0.00794644
	12.25	0.59275	0.573	0.5695	0.60925	0.61075	0.624	0.52275	0.503	0.4995	0.53925	0.54075	0.554			49	0.508417	0.544667	0.0125358	0.00811762
	12.5	0.5865	0.5645	0.56075	0.59375	0.59625	0.609	0.5165	0.4945	0.49075	0.52375	0.52625	0.539			50	0.500583	0.529667	0.0139112	0.00817899
	12.75	0.5925	0.57025	0.5665	0.5945	0.5985	0.6105	0.5225	0.50025	0.4965	0.5245	0.5285	0.5405			51	0.506417	0.531167	0.0140542	0.00832666
	13	0.57425	0.5515	0.54675	0.5685	0.57325	0.58375	0.50425	0.4815	0.47675	0.4985	0.50325	0.51375			52	0.4875	0.505167	0.0146991	0.00780358
	13.25	0.5835	0.558	0.5555	0.57275	0.57875	0.591	0.5135	0.488	0.4855	0.50275	0.50875	0.521			53	0.495667	0.510833	0.0154946	0.00930166
	13.5	0.58075	0.55775	0.55275	0.585	0.59175	0.60175	0.51075	0.48775	0.48275	0.515	0.52175	0.53175			54	0.49375	0.522833	0.0149332	0.00842739
	13.75	0.581	0.55925	0.556	0.5875	0.595	0.607	0.511	0.48925	0.486	0.5175	0.525	0.537			55	0.495417	0.5265	0.013593	0.00983616
	14	0.59	0.567	0.56325	0.5885	0.59575	0.608	0.52	0.497	0.49325	0.5185	0.52575	0.538			56	0.503417	0.527417	0.0144835	0.00985626
	14.25	0.58325	0.56	0.557	0.578	0.58525	0.59625	0.51325	0.49	0.487	0.508	0.51525	0.52625			57	0.49675	0.5165	0.0143679	0.00918899
	14.5	0.56975	0.54875	0.54525	0.55275	0.558	0.567	0.49975	0.47875	0.47525	0.48275	0.488	0.497			58	0.484583	0.48925	0.0132508	0.00720677
	14.75	0.55325	0.53225	0.5275	0.5235	0.52675	0.5345	0.48325	0.46225	0.4575	0.4535	0.45675	0.4645			59	0.467667	0.45825	0.0137029	0.00565133
	15	0.57325	0.55375	0.551	0.56625	0.57125	0.58425	0.50325	0.48375	0.481	0.49625	0.50125	0.51425			60	0.489333	0.503917	0.0121304	0.00929157
	15.25	0.57075	0.5495	0.54925	0.55875	0.56375	0.5775	0.50075	0.4795	0.47925	0.48875	0.49375	0.5075			61	0.4865	0.496667	0.0123415	0.00970932
	15.5	0.56475	0.54325	0.5395	0.535	0.539	0.54875	0.49475	0.47325	0.4695	0.465	0.469	0.47875			62	0.479167	0.470917	0.0136252	0.00707254
	15.75	0.56025	0.542	0.5425	0.54475	0.54875	0.56	0.49025	0.472	0.4725	0.47475	0.47875	0.49			63	0.47825	0.481167	0.0103953	0.00790701
	16	0.556	0.53475	0.53175	0.51625	0.52075	0.53575	0.486	0.46475	0.46175	0.44625	0.45075	0.46575			64	0.470833	0.45425	0.0132201	0.0102103
	16.25	0.55975	0.54225	0.54275	0.5435	0.549	0.56625	0.48975	0.47225	0.47275	0.4735	0.479	0.49625			65	0.47825	0.482917	0.00996243	0.01187
	16.5	0.5535	0.5345	0.538	0.54275	0.5445	0.5545	0.4835	0.4645	0.468	0.47275	0.4745	0.4845			66	0.472	0.47725	0.0101119	0.00633936
	16.75	0.56425	0.54675	0.54775	0.56175	0.5625	0.56825	0.49425	0.47675	0.47775	0.49175	0.4925	0.49825			67	0.482917	0.494167	0.00982768	0.0035561
	17	0.5655	0.5465	0.546	0.5385	0.54725	0.54575	0.4955	0.4765	0.476	0.4685	0.47725	0.47575			68	0.482667	0.473833	0.0111168	0.0046793
	17.25	0.55575	0.5395	0.53975	0.528	0.53725	0.53475	0.48575	0.4695	0.46975	0.458	0.46725	0.46475			69	0.475	0.463333	0.00931061	0.00478496
	17.5	0.54075	0.523	0.52325	0.506	0.51525	0.51275	0.47075	0.453	0.45325	0.436	0.44525	0.44275			70	0.459	0.441333	0.0101766	0.00478496
	17.75	0.54775	0.53025	0.53175	0.51475	0.526	0.52275	0.47775	0.46025	0.46175	0.44475	0.456	0.45275			71	0.466583	0.451167	0.00969966	0.00578972
	18	0.56375	0.54625	0.54825	0.538	0.5505	0.552	0.49375	0.47625	0.47825	0.468	0.4805	0.482			72	0.48275	0.476833	0.00957862	0.00768657
	18.25	0.5575	0.54125	0.543	0.52175	0.532	0.5325	0.4875	0.47125	0.473	0.45175	0.462	0.4625			73	0.47725	0.45875	0.00891978	0.00606733
	18.5	0.5575	0.54	0.54275	0.5225	0.533	0.5365	0.4875	0.47	0.47275	0.4525	0.463	0.4665			74	0.47675	0.460667	0.00941077	0.00728583
	18.75	0.5545	0.53725	0.53675	0.508	0.5155	0.51925	0.4845	0.46725	0.46675	0.438	0.4455	0.44925			75	0.472833	0.44425	0.0101067	0.00572822
	19	0.568	0.5535	0.554	0.546	0.55325	0.5615	0.498	0.4835	0.484	0.476	0.48325	0.4915			76	0.4885	0.483583	0.00823104	0.00775537
	19.25	0.56625	0.55275	0.552	0.53275	0.54	0.5475	0.49625	0.48275	0.482	0.46275	0.47	0.4775			77	0.487	0.470083	0.00801951	0.00737535
	19.5	0.55775	0.545	0.544	0.52475	0.5305	0.53825	0.48775	0.475	0.474	0.45475	0.4605	0.46825			78	0.478917	0.461167	0.00766621	0.00677465
	19.75	0.5525	0.5405	0.539	0.52175	0.526	0.53425	0.4825	0.4705	0.469	0.45175	0.456	0.46425			79	0.474	0.457333	0.00739932	0.00635577
	20	0.5605	0.549	0.54875	0.5375	0.5415	0.5505	0.4905	0.479	0.47875	0.4675	0.4715	0.4805			80	0.48275	0.473167	0.00671286	0.00665833
	20.25	0.55875	0.54575	0.5465	0.54025	0.54475	0.554	0.48875	0.47575	0.4765	0.47025	0.47475	0.484			81	0.480333	0.476333	0.00729869	0.00701041
	20.5	0.562	0.549	0.5465	0.521	0.52675	0.53675	0.492	0.479	0.4765	0.451	0.45675	0.46675			82	0.4825	0.458167	0.00832166	0.00797
	20.75	0.559	0.5485	0.5475	0.5355	0.53775	0.54775	0.489	0.4785	0.4775	0.4655	0.46775	0.47775			83	0.481667	0.470333	0.0063705	0.0065208
	21	0.555	0.5465	0.5455	0.538	0.539	0.5495	0.485	0.4765	0.4755	0.468	0.469	0.4795			84	0.479	0.472167	0.00522015	0.0063705
	21.25	0.5515	0.5415	0.5425	0.54625	0.5465	0.55675	0.4815	0.4715	0.4725	0.47625	0.4765	0.48675			85	0.475167	0.479833	0.00550757	0.00599131
	21.5	0.556	0.549	0.54875	0.537	0.537	0.549	0.486	0.479	0.47875	0.467	0.467	0.479			86	0.48125	0.471	0.00411552	0.0069282
	21.75	0.555	0.5475	0.5485	0.5425	0.54175	0.55375	0.485	0.4775	0.4785	0.4725	0.47175	0.48375			87	0.480333	0.476	0.00407226	0.00672216
	22	0.544	0.54025	0.54	0.52825	0.52975	0.53925	0.474	0.47025	0.47	0.45825	0.45975	0.46925			88	0.471417	0.462417	0.00224072	0.00596518
	22.25	0.524	0.52275	0.52475	0.52475	0.524	0.533	0.454	0.45275	0.45475	0.45475	0.454	0.463			89	0.453833	0.45725	0.00101036	0.00499375
	22.5	0.5475	0.53875	0.53925	0.529	0.5275	0.5365	0.4775	0.46875	0.46925	0.459	0.4575	0.4665			90	0.471833	0.461	0.00491384	0.00482183
	22.75	0.54375	0.5375	0.53775	0.52775	0.52625	0.53475	0.47375	0.4675	0.46775	0.45775	0.45625	0.46475			91	0.469667	0.459583	0.00353848	0.00453689
	23	0.549	0.54075	0.541	0.529	0.52675	0.5365	0.479	0.47075	0.471	0.459	0.45675	0.4665			92	0.473583	0.46075	0.00469264	0.00510514
	23.25	0.54	0.53225	0.535	0.53725	0.53275	0.54475	0.47	0.46225	0.465	0.46725	0.46275	0.47475			93	0.46575	0.46825	0.00392906	0.00606218
	23.5	0.54675	0.53925	0.53925	0.53025	0.52975	0.5415	0.47675	0.46925	0.46925	0.46025	0.45975	0.4715			94	0.47175	0.463833	0.00433013	0.00664423
	23.75	0.54	0.53475	0.53725	0.5425	0.53775	0.552	0.47	0.46475	0.46725	0.4725	0.46775	0.482			95	0.467333	0.474083	0.00262599	0.00725574
	24	0.53775	0.533	0.533	0.51975	0.5155	0.5295	0.46775	0.463	0.463	0.44975	0.4455	0.4595			96	0.464583	0.451583	0.00274241	0.0071778
	24.25	0.53325	0.53	0.5315	0.53475	0.52775	0.5425	0.46325	0.46	0.4615	0.46475	0.45775	0.4725			97	0.461583	0.465	0.0016266	0.00737818
	24.5	0.52475	0.5155	0.51775	0.5205	0.5125	0.5255	0.45475	0.4455	0.44775	0.4505	0.4425	0.4555			98	0.449333	0.4495	0.00482399	0.00655744
	24.75	0.54625	0.53875	0.54225	0.54175	0.535	0.5505	0.47625	0.46875	0.47225	0.47175	0.465	0.4805			99	0.472417	0.472417	0.00375278	0.00777148
	25	0.54475	0.54175	0.54175	0.5335	0.53075	0.5435	0.47475	0.47175	0.47175	0.4635	0.46075	0.4735			100	0.47275	0.465917	0.00173205	0.00670976
	25.25	0.53675	0.53075	0.5325	0.53625	0.5305	0.542	0.46675	0.46075	0.4625	0.46625	0.4605	0.472			101	0.463333	0.46625	0.00308558	0.00575
	25.5	0.53325	0.529	0.5305	0.52875	0.52675	0.5355	0.46325	0.459	0.4605	0.45875	0.45675	0.4655			102	0.460917	0.460333	0.00215542	0.00458485
	25.75	0.52425	0.52575	0.52675	0.52475	0.5215	0.531	0.45425	0.45575	0.45675	0.45475	0.4515	0.461			103	0.455583	0.45575	0.00125831	0.0048283
	26	0.51775	0.5165	0.518	0.527	0.52175	0.532	0.44775	0.4465	0.448	0.457	0.45175	0.462			104	0.447417	0.456917	0.000803638	0.00512551
	26.25	0.53425	0.5325	0.5325	0.53625	0.531	0.54225	0.46425	0.4625	0.4625	0.46625	0.461	0.47225			105	0.463083	0.4665	0.00101036	0.00562917
	26.5	0.51425	0.5145	0.51375	0.52825	0.52325	0.5315	0.44425	0.4445	0.44375	0.45825	0.45325	0.4615			106	0.444167	0.457667	0.000381881	0.00415582
	26.75	0.527	0.526	0.5255	0.53575	0.529	0.53875	0.457	0.456	0.4555	0.46575	0.459	0.46875			107	0.456167	0.4645	0.000763763	0.00499375
	27	0.53375	0.531	0.53075	0.5445	0.53775	0.54875	0.46375	0.461	0.46075	0.4745	0.46775	0.47875			108	0.461833	0.473667	0.00166458	0.00554715
	27.25	0.5385	0.537	0.536	0.54325	0.53725	0.54975	0.4685	0.467	0.466	0.47325	0.46725	0.47975			109	0.467167	0.473417	0.00125831	0.00625167
	27.5	0.52325	0.5265	0.52575	0.52525	0.52075	0.53125	0.45325	0.4565	0.45575	0.45525	0.45075	0.46125			110	0.455167	0.45575	0.00170171	0.00526783
	27.75	0.5125	0.51175	0.511	0.52375	0.5175	0.52825	0.4425	0.44175	0.441	0.45375	0.4475	0.45825			111	0.44175	0.453167	0.00075	0.00539869
	28	0.5225	0.51875	0.5165	0.5165	0.5115	0.5225	0.4525	0.44875	0.4465	0.4465	0.4415	0.4525			112	0.44925	0.446833	0.00303109	0.00550757
	28.25	0.53175	0.5245	0.52325	0.5265	0.5215	0.53475	0.46175	0.4545	0.45325	0.4565	0.4515	0.46475			113	0.4565	0.457583	0.00458939	0.0066911
	28.5	0.54575	0.535	0.53525	0.53225	0.529	0.545	0.47575	0.465	0.46525	0.46225	0.459	0.475			114	0.468667	0.465417	0.00613562	0.008457
	28.75	0.5305	0.523	0.52425	0.5355	0.52975	0.54675	0.4605	0.453	0.45425	0.4655	0.45975	0.47675			115	0.455917	0.467333	0.00401819	0.00864701
	29	0.528	0.52075	0.519	0.50925	0.5095	0.524	0.458	0.45075	0.449	0.43925	0.4395	0.454			116	0.452583	0.44425	0.00477188	0.00844467
	29.25	0.5245	0.5205	0.51825	0.5165	0.513	0.52875	0.4545	0.4505	0.44825	0.4465	0.443	0.45875			117	0.451083	0.449417	0.00316557	0.00827018
	29.5	0.53175	0.52775	0.52725	0.5365	0.53075	0.549	0.46175	0.45775	0.45725	0.4665	0.46075	0.479			118	0.458917	0.46875	0.00246644	0.00933073
	29.75	0.52675	0.52	0.519	0.51775	0.516	0.533	0.45675	0.45	0.449	0.44775	0.446	0.463			119	0.451917	0.45225	0.00421555	0.0093508
	30	0.53875	0.53475	0.53475	0.5395	0.532	0.55425	0.46875	0.46475	0.46475	0.4695	0.462	0.48425			120	0.466083	0.471917	0.0023094	0.0113202
	30.25	0.5415	0.53475	0.534	0.53725	0.52725	0.5495	0.4715	0.46475	0.464	0.46725	0.45725	0.4795			121	0.46675	0.468	0.00413068	0.0111439
	30.5	0.5335	0.5295	0.529	0.53425	0.52725	0.548	0.4635	0.4595	0.459	0.46425	0.45725	0.478			122	0.460667	0.4665	0.00246644	0.0105564
	30.75	0.524	0.51425	0.51475	0.5245	0.5185	0.53825	0.454	0.44425	0.44475	0.4545	0.4485	0.46825			123	0.447667	0.457083	0.00549052	0.0101253
	31	0.53075	0.526	0.526	0.525	0.516	0.53725	0.46075	0.456	0.456	0.455	0.446	0.46725			124	0.457583	0.456083	0.00274241	0.0106663
	31.25	0.53	0.52475	0.52475	0.52175	0.5125	0.532	0.46	0.45475	0.45475	0.45175	0.4425	0.462			125	0.4565	0.452083	0.00303109	0.00975427
	31.5	0.539	0.532	0.53	0.52425	0.5125	0.53225	0.469	0.462	0.46	0.45425	0.4425	0.46225			126	0.463667	0.453	0.00472582	0.00993416
	31.75	0.539	0.53125	0.528	0.51425	0.504	0.52325	0.469	0.46125	0.458	0.44425	0.434	0.45325			127	0.46275	0.443833	0.00565133	0.00963176
	32	0.53275	0.52425	0.521	0.514	0.49975	0.521	0.46275	0.45425	0.451	0.444	0.42975	0.451			128	0.456	0.441583	0.00606733	0.0108292
	32.25	0.51875	0.5085	0.509	0.50975	0.498	0.51975	0.44875	0.4385	0.439	0.43975	0.428	0.44975			129	0.442083	0.439167	0.00577891	0.0108867
	32.5	0.51775	0.518	0.515	0.50725	0.5005	0.52325	0.44775	0.448	0.445	0.43725	0.4305	0.45325			130	0.446917	0.440333	0.00166458	0.0116842
	32.75	0.653333	0.653333	0.653333	0.653333	0.653333	0.653333	0.583333	0.583333	0.583333	0.583333	0.583333	0.583333
	33	0.658667	0.658667	0.658667	0.658667	0.658667	0.658667	0.588667	0.588667	0.588667	0.588667	0.588667	0.588667
	33.25	0.654	0.654	0.654	0.654	0.654	0.654	0.584	0.584	0.584	0.584	0.584	0.584
	33.5	0.630333	0.630333	0.630333	0.630333	0.630333	0.630333	0.560333	0.560333	0.560333	0.560333	0.560333	0.560333
	33.75	0.642667	0.642667	0.642667	0.642667	0.642667	0.642667	0.572667	0.572667	0.572667	0.572667	0.572667	0.572667
	34	0.637	0.637	0.637	0.637	0.637	0.637	0.567	0.567	0.567	0.567	0.567	0.567
	34.25	0.628	0.628	0.628	0.628	0.628	0.628	0.558	0.558	0.558	0.558	0.558	0.558
	34.5	0.653	0.653	0.653	0.653	0.653	0.653	0.583	0.583	0.583	0.583	0.583	0.583
	34.75	0.617	0.617	0.617	0.617	0.617	0.617	0.547	0.547	0.547	0.547	0.547	0.547
	35	0.629667	0.629667	0.629667	0.629667	0.629667	0.629667	0.559667	0.559667	0.559667	0.559667	0.559667	0.559667
	35.25	0.634667	0.634667	0.634667	0.634667	0.634667	0.634667	0.564667	0.564667	0.564667	0.564667	0.564667	0.564667
	35.5	0.608667	0.608667	0.608667	0.608667	0.608667	0.608667	0.538667	0.538667	0.538667	0.538667	0.538667	0.538667
	35.75	0.614667	0.614667	0.614667	0.614667	0.614667	0.614667	0.544667	0.544667	0.544667	0.544667	0.544667	0.544667
	36	0.606	0.606	0.606	0.606	0.606	0.606	0.536	0.536	0.536	0.536	0.536	0.536
	36.25	0.650333	0.650333	0.650333	0.650333	0.650333	0.650333	0.580333	0.580333	0.580333	0.580333	0.580333	0.580333
	36.5	0.656	0.656	0.656	0.656	0.656	0.656	0.586	0.586	0.586	0.586	0.586	0.586
	36.75	0.613333	0.613333	0.613333	0.613333	0.613333	0.613333	0.543333	0.543333	0.543333	0.543333	0.543333	0.543333
	37	0.602	0.602	0.602	0.602	0.602	0.602	0.532	0.532	0.532	0.532	0.532	0.532
	37.25	0.594333	0.594333	0.594333	0.594333	0.594333	0.594333	0.524333	0.524333	0.524333	0.524333	0.524333	0.524333
	37.5	0.581	0.581	0.581	0.581	0.581	0.581	0.511	0.511	0.511	0.511	0.511	0.511
	37.75	0.589667	0.589667	0.589667	0.589667	0.589667	0.589667	0.519667	0.519667	0.519667	0.519667	0.519667	0.519667
	38	0.601	0.601	0.601	0.601	0.601	0.601	0.531	0.531	0.531	0.531	0.531	0.531
	38.25	0.604	0.604	0.604	0.604	0.604	0.604	0.534	0.534	0.534	0.534	0.534	0.534
	38.5	0.618333	0.618333	0.618333	0.618333	0.618333	0.618333	0.548333	0.548333	0.548333	0.548333	0.548333	0.548333
	38.75	0.607667	0.607667	0.607667	0.607667	0.607667	0.607667	0.537667	0.537667	0.537667	0.537667	0.537667	0.537667
	39	0.609667	0.609667	0.609667	0.609667	0.609667	0.609667	0.539667	0.539667	0.539667	0.539667	0.539667	0.539667
	39.25	0.597	0.597	0.597	0.597	0.597	0.597	0.527	0.527	0.527	0.527	0.527	0.527
	39.5	0.593667	0.593667	0.593667	0.593667	0.593667	0.593667	0.523667	0.523667	0.523667	0.523667	0.523667	0.523667
	39.75	0.598	0.598	0.598	0.598	0.598	0.598	0.528	0.528	0.528	0.528	0.528	0.528
	40	0.602	0.602	0.602	0.602	0.602	0.602	0.532	0.532	0.532	0.532	0.532	0.532
	40.25	0.597333	0.597333	0.597333	0.597333	0.597333	0.597333	0.527333	0.527333	0.527333	0.527333	0.527333	0.527333
	40.5	0.608667	0.608667	0.608667	0.608667	0.608667	0.608667	0.538667	0.538667	0.538667	0.538667	0.538667	0.538667
	40.75	0.59	0.59	0.59	0.59	0.59	0.59	0.52	0.52	0.52	0.52	0.52	0.52
	41	0.603667	0.603667	0.603667	0.603667	0.603667	0.603667	0.533667	0.533667	0.533667	0.533667	0.533667	0.533667
	41.25	0.596	0.596	0.596	0.596	0.596	0.596	0.526	0.526	0.526	0.526	0.526	0.526
	41.5	0.585	0.585	0.585	0.585	0.585	0.585	0.515	0.515	0.515	0.515	0.515	0.515
	41.75	0.593	0.593	0.593	0.593	0.593	0.593	0.523	0.523	0.523	0.523	0.523	0.523
	42	0.600333	0.600333	0.600333	0.600333	0.600333	0.600333	0.530333	0.530333	0.530333	0.530333	0.530333	0.530333
	42.25	0.6	0.6	0.6	0.6	0.6	0.6	0.53	0.53	0.53	0.53	0.53	0.53
	42.5	0.574333	0.574333	0.574333	0.574333	0.574333	0.574333	0.504333	0.504333	0.504333	0.504333	0.504333	0.504333
	42.75	0.580667	0.580667	0.580667	0.580667	0.580667	0.580667	0.510667	0.510667	0.510667	0.510667	0.510667	0.510667
	43	0.597333	0.597333	0.597333	0.597333	0.597333	0.597333	0.527333	0.527333	0.527333	0.527333	0.527333	0.527333
	43.25	0.565	0.565	0.565	0.565	0.565	0.565	0.495	0.495	0.495	0.495	0.495	0.495
	43.5	0.552333	0.552333	0.552333	0.552333	0.552333	0.552333	0.482333	0.482333	0.482333	0.482333	0.482333	0.482333
	43.75	0.598	0.598	0.598	0.598	0.598	0.598	0.528	0.528	0.528	0.528	0.528	0.528
	44	0.574	0.574	0.574	0.574	0.574	0.574	0.504	0.504	0.504	0.504	0.504	0.504
	44.25	0.561333	0.561333	0.561333	0.561333	0.561333	0.561333	0.491333	0.491333	0.491333	0.491333	0.491333	0.491333
	44.5	0.542333	0.542333	0.542333	0.542333	0.542333	0.542333	0.472333	0.472333	0.472333	0.472333	0.472333	0.472333
	44.75	0.561667	0.561667	0.561667	0.561667	0.561667	0.561667	0.491667	0.491667	0.491667	0.491667	0.491667	0.491667
	45	0.541	0.541	0.541	0.541	0.541	0.541	0.471	0.471	0.471	0.471	0.471	0.471
	45.25	0.56	0.56	0.56	0.56	0.56	0.56	0.49	0.49	0.49	0.49	0.49	0.49
	45.5	0.555333	0.555333	0.555333	0.555333	0.555333	0.555333	0.485333	0.485333	0.485333	0.485333	0.485333	0.485333
	45.75	0.558	0.558	0.558	0.558	0.558	0.558	0.488	0.488	0.488	0.488	0.488	0.488
	46	0.574333	0.574333	0.574333	0.574333	0.574333	0.574333	0.504333	0.504333	0.504333	0.504333	0.504333	0.504333
	46.25	0.556333	0.556333	0.556333	0.556333	0.556333	0.556333	0.486333	0.486333	0.486333	0.486333	0.486333	0.486333
	46.5	0.545	0.545	0.545	0.545	0.545	0.545	0.475	0.475	0.475	0.475	0.475	0.475
	46.75	0.556	0.556	0.556	0.556	0.556	0.556	0.486	0.486	0.486	0.486	0.486	0.486
	47	0.572333	0.572333	0.572333	0.572333	0.572333	0.572333	0.502333	0.502333	0.502333	0.502333	0.502333	0.502333
	47.25	0.562667	0.562667	0.562667	0.562667	0.562667	0.562667	0.492667	0.492667	0.492667	0.492667	0.492667	0.492667
	47.5	0.579667	0.579667	0.579667	0.579667	0.579667	0.579667	0.509667	0.509667	0.509667	0.509667	0.509667	0.509667
	47.75	0.585	0.585	0.585	0.585	0.585	0.585	0.515	0.515	0.515	0.515	0.515	0.515
	48	0.585333	0.585333	0.585333	0.585333	0.585333	0.585333	0.515333	0.515333	0.515333	0.515333	0.515333	0.515333
	48.25	0.570333	0.570333	0.570333	0.570333	0.570333	0.570333	0.500333	0.500333	0.500333	0.500333	0.500333	0.500333
	48.5	0.587333	0.587333	0.587333	0.587333	0.587333	0.587333	0.517333	0.517333	0.517333	0.517333	0.517333	0.517333
	48.75	0.578	0.578	0.578	0.578	0.578	0.578	0.508	0.508	0.508	0.508	0.508	0.508
	49	0.578	0.578	0.578	0.578	0.578	0.578	0.508	0.508	0.508	0.508	0.508	0.508
	49.25	0.590333	0.590333	0.590333	0.590333	0.590333	0.590333	0.520333	0.520333	0.520333	0.520333	0.520333	0.520333
	49.5	0.552333	0.552333	0.552333	0.552333	0.552333	0.552333	0.482333	0.482333	0.482333	0.482333	0.482333	0.482333
	49.75	0.563667	0.563667	0.563667	0.563667	0.563667	0.563667	0.493667	0.493667	0.493667	0.493667	0.493667	0.493667
	50	0.576	0.576	0.576	0.576	0.576	0.576	0.506	0.506	0.506	0.506	0.506	0.506
	50.25	0.586	0.586	0.586	0.586	0.586	0.586	0.516	0.516	0.516	0.516	0.516	0.516
	50.5	0.560333	0.560333	0.560333	0.560333	0.560333	0.560333	0.490333	0.490333	0.490333	0.490333	0.490333	0.490333
	50.75	0.582333	0.582333	0.582333	0.582333	0.582333	0.582333	0.512333	0.512333	0.512333	0.512333	0.512333	0.512333
	51	0.577	0.577	0.577	0.577	0.577	0.577	0.507	0.507	0.507	0.507	0.507	0.507
	51.25	0.542333	0.542333	0.542333	0.542333	0.542333	0.542333	0.472333	0.472333	0.472333	0.472333	0.472333	0.472333
	51.5	0.574333	0.574333	0.574333	0.574333	0.574333	0.574333	0.504333	0.504333	0.504333	0.504333	0.504333	0.504333
	51.75	0.557	0.557	0.557	0.557	0.557	0.557	0.487	0.487	0.487	0.487	0.487	0.487
	52	0.556333	0.556333	0.556333	0.556333	0.556333	0.556333	0.486333	0.486333	0.486333	0.486333	0.486333	0.486333
	52.25	0.568	0.568	0.568	0.568	0.568	0.568	0.498	0.498	0.498	0.498	0.498	0.498
	52.5	0.566	0.566	0.566	0.566	0.566	0.566	0.496	0.496	0.496	0.496	0.496	0.496
	52.75	0.567333	0.567333	0.567333	0.567333	0.567333	0.567333	0.497333	0.497333	0.497333	0.497333	0.497333	0.497333
	53	0.561333	0.561333	0.561333	0.561333	0.561333	0.561333	0.491333	0.491333	0.491333	0.491333	0.491333	0.491333
	53.25	0.566667	0.566667	0.566667	0.566667	0.566667	0.566667	0.496667	0.496667	0.496667	0.496667	0.496667	0.496667
	53.5	0.559667	0.559667	0.559667	0.559667	0.559667	0.559667	0.489667	0.489667	0.489667	0.489667	0.489667	0.489667
	53.75	0.567333	0.567333	0.567333	0.567333	0.567333	0.567333	0.497333	0.497333	0.497333	0.497333	0.497333	0.497333
	54	0.561333	0.561333	0.561333	0.561333	0.561333	0.561333	0.491333	0.491333	0.491333	0.491333	0.491333	0.491333
	54.25	0.571333	0.571333	0.571333	0.571333	0.571333	0.571333	0.501333	0.501333	0.501333	0.501333	0.501333	0.501333
	54.5	0.581	0.581	0.581	0.581	0.581	0.581	0.511	0.511	0.511	0.511	0.511	0.511
	54.75	0.541333	0.541333	0.541333	0.541333	0.541333	0.541333	0.471333	0.471333	0.471333	0.471333	0.471333	0.471333
	55	0.568	0.568	0.568	0.568	0.568	0.568	0.498	0.498	0.498	0.498	0.498	0.498
	55.25	0.578	0.578	0.578	0.578	0.578	0.578	0.508	0.508	0.508	0.508	0.508	0.508
	55.5	0.583	0.583	0.583	0.583	0.583	0.583	0.513	0.513	0.513	0.513	0.513	0.513
	55.75	0.556	0.556	0.556	0.556	0.556	0.556	0.486	0.486	0.486	0.486	0.486	0.486
	56	0.576667	0.576667	0.576667	0.576667	0.576667	0.576667	0.506667	0.506667	0.506667	0.506667	0.506667	0.506667
	56.25	0.569333	0.569333	0.569333	0.569333	0.569333	0.569333	0.499333	0.499333	0.499333	0.499333	0.499333	0.499333
	56.5	0.553667	0.553667	0.553667	0.553667	0.553667	0.553667	0.483667	0.483667	0.483667	0.483667	0.483667	0.483667
	56.75	0.569667	0.569667	0.569667	0.569667	0.569667	0.569667	0.499667	0.499667	0.499667	0.499667	0.499667	0.499667
	57	0.574333	0.574333	0.574333	0.574333	0.574333	0.574333	0.504333	0.504333	0.504333	0.504333	0.504333	0.504333
	57.25	0.552667	0.552667	0.552667	0.552667	0.552667	0.552667	0.482667	0.482667	0.482667	0.482667	0.482667	0.482667
	57.5	0.548667	0.548667	0.548667	0.548667	0.548667	0.548667	0.478667	0.478667	0.478667	0.478667	0.478667	0.478667
	57.75	0.548667	0.548667	0.548667	0.548667	0.548667	0.548667	0.478667	0.478667	0.478667	0.478667	0.478667	0.478667
	58	0.568333	0.568333	0.568333	0.568333	0.568333	0.568333	0.498333	0.498333	0.498333	0.498333	0.498333	0.498333
	58.25	0.537667	0.537667	0.537667	0.537667	0.537667	0.537667	0.467667	0.467667	0.467667	0.467667	0.467667	0.467667
	58.5	0.525	0.525	0.525	0.525	0.525	0.525	0.455	0.455	0.455	0.455	0.455	0.455
	58.75	0.534	0.534	0.534	0.534	0.534	0.534	0.464	0.464	0.464	0.464	0.464	0.464
	59	0.554	0.554	0.554	0.554	0.554	0.554	0.484	0.484	0.484	0.484	0.484	0.484
	59.25	0.567667	0.567667	0.567667	0.567667	0.567667	0.567667	0.497667	0.497667	0.497667	0.497667	0.497667	0.497667
	59.5	0.547	0.547	0.547	0.547	0.547	0.547	0.477	0.477	0.477	0.477	0.477	0.477
	59.75	0.559333	0.559333	0.559333	0.559333	0.559333	0.559333	0.489333	0.489333	0.489333	0.489333	0.489333	0.489333
	60	0.563333	0.563333	0.563333	0.563333	0.563333	0.563333	0.493333	0.493333	0.493333	0.493333	0.493333	0.493333
	60.25	0.545333	0.545333	0.545333	0.545333	0.545333	0.545333	0.475333	0.475333	0.475333	0.475333	0.475333	0.475333
	60.5	0.552	0.552	0.552	0.552	0.552	0.552	0.482	0.482	0.482	0.482	0.482	0.482
	60.75	0.556667	0.556667	0.556667	0.556667	0.556667	0.556667	0.486667	0.486667	0.486667	0.486667	0.486667	0.486667
	61	0.572	0.572	0.572	0.572	0.572	0.572	0.502	0.502	0.502	0.502	0.502	0.502
	61.25	0.545333	0.545333	0.545333	0.545333	0.545333	0.545333	0.475333	0.475333	0.475333	0.475333	0.475333	0.475333
	61.5	0.541333	0.541333	0.541333	0.541333	0.541333	0.541333	0.471333	0.471333	0.471333	0.471333	0.471333	0.471333
	61.75	0.569667	0.569667	0.569667	0.569667	0.569667	0.569667	0.499667	0.499667	0.499667	0.499667	0.499667	0.499667
	62	0.540333	0.540333	0.540333	0.540333	0.540333	0.540333	0.470333	0.470333	0.470333	0.470333	0.470333	0.470333
	62.25	0.558	0.558	0.558	0.558	0.558	0.558	0.488	0.488	0.488	0.488	0.488	0.488
	62.5	0.530333	0.530333	0.530333	0.530333	0.530333	0.530333	0.460333	0.460333	0.460333	0.460333	0.460333	0.460333
	62.75	0.548333	0.548333	0.548333	0.548333	0.548333	0.548333	0.478333	0.478333	0.478333	0.478333	0.478333	0.478333
	63	0.556333	0.556333	0.556333	0.556333	0.556333	0.556333	0.486333	0.486333	0.486333	0.486333	0.486333	0.486333
	63.25	0.540333	0.540333	0.540333	0.540333	0.540333	0.540333	0.470333	0.470333	0.470333	0.470333	0.470333	0.470333
	63.5	0.543667	0.543667	0.543667	0.543667	0.543667	0.543667	0.473667	0.473667	0.473667	0.473667	0.473667	0.473667
	63.75	0.542	0.542	0.542	0.542	0.542	0.542	0.472	0.472	0.472	0.472	0.472	0.472
	64	0.537333	0.537333	0.537333	0.537333	0.537333	0.537333	0.467333	0.467333	0.467333	0.467333	0.467333	0.467333
	64.25	0.548	0.548	0.548	0.548	0.548	0.548	0.478	0.478	0.478	0.478	0.478	0.478
	64.5	0.558333	0.558333	0.558333	0.558333	0.558333	0.558333	0.488333	0.488333	0.488333	0.488333	0.488333	0.488333
	64.75	0.541333	0.541333	0.541333	0.541333	0.541333	0.541333	0.471333	0.471333	0.471333	0.471333	0.471333	0.471333
	65	0.545333	0.545333	0.545333	0.545333	0.545333	0.545333	0.475333	0.475333	0.475333	0.475333	0.475333	0.475333
	65.25	0.542	0.542	0.542	0.542	0.542	0.542	0.472	0.472	0.472	0.472	0.472	0.472
	65.5	0.544667	0.544667	0.544667	0.544667	0.544667	0.544667	0.474667	0.474667	0.474667	0.474667	0.474667	0.474667
	65.75	0.547667	0.547667	0.547667	0.547667	0.547667	0.547667	0.477667	0.477667	0.477667	0.477667	0.477667	0.477667
	66	0.533667	0.533667	0.533667	0.533667	0.533667	0.533667	0.463667	0.463667	0.463667	0.463667	0.463667	0.463667
	66.25	0.565	0.565	0.565	0.565	0.565	0.565	0.495	0.495	0.495	0.495	0.495	0.495
	66.5	0.549667	0.549667	0.549667	0.549667	0.549667	0.549667	0.479667	0.479667	0.479667	0.479667	0.479667	0.479667
	66.75	0.532	0.532	0.532	0.532	0.532	0.532	0.462	0.462	0.462	0.462	0.462	0.462
	67	0.565	0.565	0.565	0.565	0.565	0.565	0.495	0.495	0.495	0.495	0.495	0.495
	67.25	0.562333	0.562333	0.562333	0.562333	0.562333	0.562333	0.492333	0.492333	0.492333	0.492333	0.492333	0.492333
	67.5	0.549667	0.549667	0.549667	0.549667	0.549667	0.549667	0.479667	0.479667	0.479667	0.479667	0.479667	0.479667
	67.75	0.555333	0.555333	0.555333	0.555333	0.555333	0.555333	0.485333	0.485333	0.485333	0.485333	0.485333	0.485333
	68	0.543333	0.543333	0.543333	0.543333	0.543333	0.543333	0.473333	0.473333	0.473333	0.473333	0.473333	0.473333
	68.25	0.557	0.557	0.557	0.557	0.557	0.557	0.487	0.487	0.487	0.487	0.487	0.487
	68.5	0.553333	0.553333	0.553333	0.553333	0.553333	0.553333	0.483333	0.483333	0.483333	0.483333	0.483333	0.483333
	68.75	0.540333	0.540333	0.540333	0.540333	0.540333	0.540333	0.470333	0.470333	0.470333	0.470333	0.470333	0.470333
	69	0.529333	0.529333	0.529333	0.529333	0.529333	0.529333	0.459333	0.459333	0.459333	0.459333	0.459333	0.459333
	69.25	0.531667	0.531667	0.531667	0.531667	0.531667	0.531667	0.461667	0.461667	0.461667	0.461667	0.461667	0.461667
	69.5	0.53	0.53	0.53	0.53	0.53	0.53	0.46	0.46	0.46	0.46	0.46	0.46
	69.75	0.533	0.533	0.533	0.533	0.533	0.533	0.463	0.463	0.463	0.463	0.463	0.463
	70	0.521333	0.521333	0.521333	0.521333	0.521333	0.521333	0.451333	0.451333	0.451333	0.451333	0.451333	0.451333
	70.25	0.527	0.527	0.527	0.527	0.527	0.527	0.457	0.457	0.457	0.457	0.457	0.457
	70.5	0.542	0.542	0.542	0.542	0.542	0.542	0.472	0.472	0.472	0.472	0.472	0.472
	70.75	0.544333	0.544333	0.544333	0.544333	0.544333	0.544333	0.474333	0.474333	0.474333	0.474333	0.474333	0.474333
	71	0.533	0.533	0.533	0.533	0.533	0.533	0.463	0.463	0.463	0.463	0.463	0.463
	71.25	0.541	0.541	0.541	0.541	0.541	0.541	0.471	0.471	0.471	0.471	0.471	0.471
	71.5	0.566667	0.566667	0.566667	0.566667	0.566667	0.566667	0.496667	0.496667	0.496667	0.496667	0.496667	0.496667
	71.75	0.548	0.548	0.548	0.548	0.548	0.548	0.478	0.478	0.478	0.478	0.478	0.478
	72	0.555333	0.555333	0.555333	0.555333	0.555333	0.555333	0.485333	0.485333	0.485333	0.485333	0.485333	0.485333
	72.25	0.534667	0.534667	0.534667	0.534667	0.534667	0.534667	0.464667	0.464667	0.464667	0.464667	0.464667	0.464667
	72.5	0.553	0.553	0.553	0.553	0.553	0.553	0.483	0.483	0.483	0.483	0.483	0.483
	72.75	0.554667	0.554667	0.554667	0.554667	0.554667	0.554667	0.484667	0.484667	0.484667	0.484667	0.484667	0.484667
	73	0.546667	0.546667	0.546667	0.546667	0.546667	0.546667	0.476667	0.476667	0.476667	0.476667	0.476667	0.476667
	73.25	0.548667	0.548667	0.548667	0.548667	0.548667	0.548667	0.478667	0.478667	0.478667	0.478667	0.478667	0.478667
	73.5	0.555333	0.555333	0.555333	0.555333	0.555333	0.555333	0.485333	0.485333	0.485333	0.485333	0.485333	0.485333
	73.75	0.557	0.557	0.557	0.557	0.557	0.557	0.487	0.487	0.487	0.487	0.487	0.487
	74	0.526	0.526	0.526	0.526	0.526	0.526	0.456	0.456	0.456	0.456	0.456	0.456
	74.25	0.539	0.539	0.539	0.539	0.539	0.539	0.469	0.469	0.469	0.469	0.469	0.469
	74.5	0.541	0.541	0.541	0.541	0.541	0.541	0.471	0.471	0.471	0.471	0.471	0.471
	74.75	0.546667	0.546667	0.546667	0.546667	0.546667	0.546667	0.476667	0.476667	0.476667	0.476667	0.476667	0.476667
	75	0.544667	0.544667	0.544667	0.544667	0.544667	0.544667	0.474667	0.474667	0.474667	0.474667	0.474667	0.474667
	75.25	0.563667	0.563667	0.563667	0.563667	0.563667	0.563667	0.493667	0.493667	0.493667	0.493667	0.493667	0.493667
	75.5	0.561333	0.561333	0.561333	0.561333	0.561333	0.561333	0.491333	0.491333	0.491333	0.491333	0.491333	0.491333
	75.75	0.541333	0.541333	0.541333	0.541333	0.541333	0.541333	0.471333	0.471333	0.471333	0.471333	0.471333	0.471333
	76	0.567667	0.567667	0.567667	0.567667	0.567667	0.567667	0.497667	0.497667	0.497667	0.497667	0.497667	0.497667
	76.25	0.551	0.551	0.551	0.551	0.551	0.551	0.481	0.481	0.481	0.481	0.481	0.481
	76.5	0.547333	0.547333	0.547333	0.547333	0.547333	0.547333	0.477333	0.477333	0.477333	0.477333	0.477333	0.477333
	76.75	0.567	0.567	0.567	0.567	0.567	0.567	0.497	0.497	0.497	0.497	0.497	0.497
	77	0.562667	0.562667	0.562667	0.562667	0.562667	0.562667	0.492667	0.492667	0.492667	0.492667	0.492667	0.492667
	77.25	0.549667	0.549667	0.549667	0.549667	0.549667	0.549667	0.479667	0.479667	0.479667	0.479667	0.479667	0.479667
	77.5	0.557	0.557	0.557	0.557	0.557	0.557	0.487	0.487	0.487	0.487	0.487	0.487
	77.75	0.538333	0.538333	0.538333	0.538333	0.538333	0.538333	0.468333	0.468333	0.468333	0.468333	0.468333	0.468333
	78	0.550667	0.550667	0.550667	0.550667	0.550667	0.550667	0.480667	0.480667	0.480667	0.480667	0.480667	0.480667
	78.25	0.536333	0.536333	0.536333	0.536333	0.536333	0.536333	0.466333	0.466333	0.466333	0.466333	0.466333	0.466333
	78.5	0.528333	0.528333	0.528333	0.528333	0.528333	0.528333	0.458333	0.458333	0.458333	0.458333	0.458333	0.458333
	78.75	0.550333	0.550333	0.550333	0.550333	0.550333	0.550333	0.480333	0.480333	0.480333	0.480333	0.480333	0.480333
	79	0.561	0.561	0.561	0.561	0.561	0.561	0.491	0.491	0.491	0.491	0.491	0.491
	79.25	0.567	0.567	0.567	0.567	0.567	0.567	0.497	0.497	0.497	0.497	0.497	0.497
	79.5	0.562333	0.562333	0.562333	0.562333	0.562333	0.562333	0.492333	0.492333	0.492333	0.492333	0.492333	0.492333
	79.75	0.547	0.547	0.547	0.547	0.547	0.547	0.477	0.477	0.477	0.477	0.477	0.477
	80	0.534667	0.534667	0.534667	0.534667	0.534667	0.534667	0.464667	0.464667	0.464667	0.464667	0.464667	0.464667
	80.25	0.554667	0.554667	0.554667	0.554667	0.554667	0.554667	0.484667	0.484667	0.484667	0.484667	0.484667	0.484667
	80.5	0.559333	0.559333	0.559333	0.559333	0.559333	0.559333	0.489333	0.489333	0.489333	0.489333	0.489333	0.489333
	80.75	0.544667	0.544667	0.544667	0.544667	0.544667	0.544667	0.474667	0.474667	0.474667	0.474667	0.474667	0.474667
	81	0.542667	0.542667	0.542667	0.542667	0.542667	0.542667	0.472667	0.472667	0.472667	0.472667	0.472667	0.472667
	81.25	0.552	0.552	0.552	0.552	0.552	0.552	0.482	0.482	0.482	0.482	0.482	0.482
	81.5	0.557333	0.557333	0.557333	0.557333	0.557333	0.557333	0.487333	0.487333	0.487333	0.487333	0.487333	0.487333
	81.75	0.560667	0.560667	0.560667	0.560667	0.560667	0.560667	0.490667	0.490667	0.490667	0.490667	0.490667	0.490667
	82	0.54	0.54	0.54	0.54	0.54	0.54	0.47	0.47	0.47	0.47	0.47	0.47
	82.25	0.555333	0.555333	0.555333	0.555333	0.555333	0.555333	0.485333	0.485333	0.485333	0.485333	0.485333	0.485333
	82.5	0.537333	0.537333	0.537333	0.537333	0.537333	0.537333	0.467333	0.467333	0.467333	0.467333	0.467333	0.467333
	82.75	0.558667	0.558667	0.558667	0.558667	0.558667	0.558667	0.488667	0.488667	0.488667	0.488667	0.488667	0.488667
	83	0.555333	0.555333	0.555333	0.555333	0.555333	0.555333	0.485333	0.485333	0.485333	0.485333	0.485333	0.485333
	83.25	0.552	0.552	0.552	0.552	0.552	0.552	0.482	0.482	0.482	0.482	0.482	0.482
	83.5	0.548333	0.548333	0.548333	0.548333	0.548333	0.548333	0.478333	0.478333	0.478333	0.478333	0.478333	0.478333
	83.75	0.543333	0.543333	0.543333	0.543333	0.543333	0.543333	0.473333	0.473333	0.473333	0.473333	0.473333	0.473333
	84	0.552333	0.552333	0.552333	0.552333	0.552333	0.552333	0.482333	0.482333	0.482333	0.482333	0.482333	0.482333
	84.25	0.548	0.548	0.548	0.548	0.548	0.548	0.478	0.478	0.478	0.478	0.478	0.478
	84.5	0.553	0.553	0.553	0.553	0.553	0.553	0.483	0.483	0.483	0.483	0.483	0.483
	84.75	0.538	0.538	0.538	0.538	0.538	0.538	0.468	0.468	0.468	0.468	0.468	0.468
	85	0.541667	0.541667	0.541667	0.541667	0.541667	0.541667	0.471667	0.471667	0.471667	0.471667	0.471667	0.471667
	85.25	0.53	0.53	0.53	0.53	0.53	0.53	0.46	0.46	0.46	0.46	0.46	0.46
	85.5	0.560667	0.560667	0.560667	0.560667	0.560667	0.560667	0.490667	0.490667	0.490667	0.490667	0.490667	0.490667
	85.75	0.557	0.557	0.557	0.557	0.557	0.557	0.487	0.487	0.487	0.487	0.487	0.487
	86	0.557333	0.557333	0.557333	0.557333	0.557333	0.557333	0.487333	0.487333	0.487333	0.487333	0.487333	0.487333
	86.25	0.550333	0.550333	0.550333	0.550333	0.550333	0.550333	0.480333	0.480333	0.480333	0.480333	0.480333	0.480333
	86.5	0.545	0.545	0.545	0.545	0.545	0.545	0.475	0.475	0.475	0.475	0.475	0.475
	86.75	0.554333	0.554333	0.554333	0.554333	0.554333	0.554333	0.484333	0.484333	0.484333	0.484333	0.484333	0.484333
	87	0.551667	0.551667	0.551667	0.551667	0.551667	0.551667	0.481667	0.481667	0.481667	0.481667	0.481667	0.481667
	87.25	0.558333	0.558333	0.558333	0.558333	0.558333	0.558333	0.488333	0.488333	0.488333	0.488333	0.488333	0.488333
	87.5	0.545667	0.545667	0.545667	0.545667	0.545667	0.545667	0.475667	0.475667	0.475667	0.475667	0.475667	0.475667
	87.75	0.536333	0.536333	0.536333	0.536333	0.536333	0.536333	0.466333	0.466333	0.466333	0.466333	0.466333	0.466333
	88	0.525333	0.525333	0.525333	0.525333	0.525333	0.525333	0.455333	0.455333	0.455333	0.455333	0.455333	0.455333
	88.25	0.515	0.515	0.515	0.515	0.515	0.515	0.445	0.445	0.445	0.445	0.445	0.445
	88.5	0.518	0.518	0.518	0.518	0.518	0.518	0.448	0.448	0.448	0.448	0.448	0.448
	88.75	0.537333	0.537333	0.537333	0.537333	0.537333	0.537333	0.467333	0.467333	0.467333	0.467333	0.467333	0.467333
	89	0.525	0.525	0.525	0.525	0.525	0.525	0.455	0.455	0.455	0.455	0.455	0.455
	89.25	0.532333	0.532333	0.532333	0.532333	0.532333	0.532333	0.462333	0.462333	0.462333	0.462333	0.462333	0.462333
	89.5	0.559333	0.559333	0.559333	0.559333	0.559333	0.559333	0.489333	0.489333	0.489333	0.489333	0.489333	0.489333
	89.75	0.536	0.536	0.536	0.536	0.536	0.536	0.466	0.466	0.466	0.466	0.466	0.466
	90	0.539667	0.539667	0.539667	0.539667	0.539667	0.539667	0.469667	0.469667	0.469667	0.469667	0.469667	0.469667
	90.25	0.537333	0.537333	0.537333	0.537333	0.537333	0.537333	0.467333	0.467333	0.467333	0.467333	0.467333	0.467333
	90.5	0.538667	0.538667	0.538667	0.538667	0.538667	0.538667	0.468667	0.468667	0.468667	0.468667	0.468667	0.468667
	90.75	0.532667	0.532667	0.532667	0.532667	0.532667	0.532667	0.462667	0.462667	0.462667	0.462667	0.462667	0.462667
	91	0.55	0.55	0.55	0.55	0.55	0.55	0.48	0.48	0.48	0.48	0.48	0.48
	91.25	0.554333	0.554333	0.554333	0.554333	0.554333	0.554333	0.484333	0.484333	0.484333	0.484333	0.484333	0.484333
	91.5	0.556333	0.556333	0.556333	0.556333	0.556333	0.556333	0.486333	0.486333	0.486333	0.486333	0.486333	0.486333
	91.75	0.529333	0.529333	0.529333	0.529333	0.529333	0.529333	0.459333	0.459333	0.459333	0.459333	0.459333	0.459333
	92	0.534333	0.534333	0.534333	0.534333	0.534333	0.534333	0.464333	0.464333	0.464333	0.464333	0.464333	0.464333
	92.25	0.544	0.544	0.544	0.544	0.544	0.544	0.474	0.474	0.474	0.474	0.474	0.474
	92.5	0.522667	0.522667	0.522667	0.522667	0.522667	0.522667	0.452667	0.452667	0.452667	0.452667	0.452667	0.452667
	92.75	0.537333	0.537333	0.537333	0.537333	0.537333	0.537333	0.467333	0.467333	0.467333	0.467333	0.467333	0.467333
	93	0.539	0.539	0.539	0.539	0.539	0.539	0.469	0.469	0.469	0.469	0.469	0.469
	93.25	0.546667	0.546667	0.546667	0.546667	0.546667	0.546667	0.476667	0.476667	0.476667	0.476667	0.476667	0.476667
	93.5	0.527333	0.527333	0.527333	0.527333	0.527333	0.527333	0.457333	0.457333	0.457333	0.457333	0.457333	0.457333
	93.75	0.540667	0.540667	0.540667	0.540667	0.540667	0.540667	0.470667	0.470667	0.470667	0.470667	0.470667	0.470667
	94	0.552333	0.552333	0.552333	0.552333	0.552333	0.552333	0.482333	0.482333	0.482333	0.482333	0.482333	0.482333
	94.25	0.530333	0.530333	0.530333	0.530333	0.530333	0.530333	0.460333	0.460333	0.460333	0.460333	0.460333	0.460333
	94.5	0.53	0.53	0.53	0.53	0.53	0.53	0.46	0.46	0.46	0.46	0.46	0.46
	94.75	0.532	0.532	0.532	0.532	0.532	0.532	0.462	0.462	0.462	0.462	0.462	0.462
	95	0.557	0.557	0.557	0.557	0.557	0.557	0.487	0.487	0.487	0.487	0.487	0.487
	95.25	0.541667	0.541667	0.541667	0.541667	0.541667	0.541667	0.471667	0.471667	0.471667	0.471667	0.471667	0.471667
	95.5	0.538333	0.538333	0.538333	0.538333	0.538333	0.538333	0.468333	0.468333	0.468333	0.468333	0.468333	0.468333
	95.75	0.532667	0.532667	0.532667	0.532667	0.532667	0.532667	0.462667	0.462667	0.462667	0.462667	0.462667	0.462667
	96	0.525667	0.525667	0.525667	0.525667	0.525667	0.525667	0.455667	0.455667	0.455667	0.455667	0.455667	0.455667
	96.25	0.534333	0.534333	0.534333	0.534333	0.534333	0.534333	0.464333	0.464333	0.464333	0.464333	0.464333	0.464333
	96.5	0.527667	0.527667	0.527667	0.527667	0.527667	0.527667	0.457667	0.457667	0.457667	0.457667	0.457667	0.457667
	96.75	0.534667	0.534667	0.534667	0.534667	0.534667	0.534667	0.464667	0.464667	0.464667	0.464667	0.464667	0.464667
	97	0.529667	0.529667	0.529667	0.529667	0.529667	0.529667	0.459667	0.459667	0.459667	0.459667	0.459667	0.459667
	97.25	0.522	0.522	0.522	0.522	0.522	0.522	0.452	0.452	0.452	0.452	0.452	0.452
	97.5	0.518333	0.518333	0.518333	0.518333	0.518333	0.518333	0.448333	0.448333	0.448333	0.448333	0.448333	0.448333
	97.75	0.497	0.497	0.497	0.497	0.497	0.497	0.427	0.427	0.427	0.427	0.427	0.427
	98	0.54	0.54	0.54	0.54	0.54	0.54	0.47	0.47	0.47	0.47	0.47	0.47
	98.25	0.546667	0.546667	0.546667	0.546667	0.546667	0.546667	0.476667	0.476667	0.476667	0.476667	0.476667	0.476667
	98.5	0.541	0.541	0.541	0.541	0.541	0.541	0.471	0.471	0.471	0.471	0.471	0.471
	98.75	0.535333	0.535333	0.535333	0.535333	0.535333	0.535333	0.465333	0.465333	0.465333	0.465333	0.465333	0.465333
	99	0.546667	0.546667	0.546667	0.546667	0.546667	0.546667	0.476667	0.476667	0.476667	0.476667	0.476667	0.476667
	99.25	0.544667	0.544667	0.544667	0.544667	0.544667	0.544667	0.474667	0.474667	0.474667	0.474667	0.474667	0.474667
	99.5	0.539333	0.539333	0.539333	0.539333	0.539333	0.539333	0.469333	0.469333	0.469333	0.469333	0.469333	0.469333
	99.75	0.540667	0.540667	0.540667	0.540667	0.540667	0.540667	0.470667	0.470667	0.470667	0.470667	0.470667	0.470667
	100	0.546333	0.546333	0.546333	0.546333	0.546333	0.546333	0.476333	0.476333	0.476333	0.476333	0.476333	0.476333
	100.25	0.540667	0.540667	0.540667	0.540667	0.540667	0.540667	0.470667	0.470667	0.470667	0.470667	0.470667	0.470667
	100.5	0.534333	0.534333	0.534333	0.534333	0.534333	0.534333	0.464333	0.464333	0.464333	0.464333	0.464333	0.464333
	100.75	0.530667	0.530667	0.530667	0.530667	0.530667	0.530667	0.460667	0.460667	0.460667	0.460667	0.460667	0.460667
	101	0.527667	0.527667	0.527667	0.527667	0.527667	0.527667	0.457667	0.457667	0.457667	0.457667	0.457667	0.457667
	101.25	0.522333	0.522333	0.522333	0.522333	0.522333	0.522333	0.452333	0.452333	0.452333	0.452333	0.452333	0.452333
	101.5	0.551667	0.551667	0.551667	0.551667	0.551667	0.551667	0.481667	0.481667	0.481667	0.481667	0.481667	0.481667
	101.75	0.533	0.533	0.533	0.533	0.533	0.533	0.463	0.463	0.463	0.463	0.463	0.463
	102	0.516667	0.516667	0.516667	0.516667	0.516667	0.516667	0.446667	0.446667	0.446667	0.446667	0.446667	0.446667
	102.25	0.527	0.527	0.527	0.527	0.527	0.527	0.457	0.457	0.457	0.457	0.457	0.457
	102.5	0.533667	0.533667	0.533667	0.533667	0.533667	0.533667	0.463667	0.463667	0.463667	0.463667	0.463667	0.463667
	102.75	0.531	0.531	0.531	0.531	0.531	0.531	0.461	0.461	0.461	0.461	0.461	0.461
	103	0.510667	0.510667	0.510667	0.510667	0.510667	0.510667	0.440667	0.440667	0.440667	0.440667	0.440667	0.440667
	103.25	0.513667	0.513667	0.513667	0.513667	0.513667	0.513667	0.443667	0.443667	0.443667	0.443667	0.443667	0.443667
	103.5	0.537333	0.537333	0.537333	0.537333	0.537333	0.537333	0.467333	0.467333	0.467333	0.467333	0.467333	0.467333
	103.75	0.509	0.509	0.509	0.509	0.509	0.509	0.439	0.439	0.439	0.439	0.439	0.439
	104	0.509667	0.509667	0.509667	0.509667	0.509667	0.509667	0.439667	0.439667	0.439667	0.439667	0.439667	0.439667
	104.25	0.542333	0.542333	0.542333	0.542333	0.542333	0.542333	0.472333	0.472333	0.472333	0.472333	0.472333	0.472333
	104.5	0.546	0.546	0.546	0.546	0.546	0.546	0.476	0.476	0.476	0.476	0.476	0.476
	104.75	0.525667	0.525667	0.525667	0.525667	0.525667	0.525667	0.455667	0.455667	0.455667	0.455667	0.455667	0.455667
	105	0.518333	0.518333	0.518333	0.518333	0.518333	0.518333	0.448333	0.448333	0.448333	0.448333	0.448333	0.448333
	105.25	0.521333	0.521333	0.521333	0.521333	0.521333	0.521333	0.451333	0.451333	0.451333	0.451333	0.451333	0.451333
	105.5	0.499667	0.499667	0.499667	0.499667	0.499667	0.499667	0.429667	0.429667	0.429667	0.429667	0.429667	0.429667
	105.75	0.515667	0.515667	0.515667	0.515667	0.515667	0.515667	0.445667	0.445667	0.445667	0.445667	0.445667	0.445667
	106	0.52	0.52	0.52	0.52	0.52	0.52	0.45	0.45	0.45	0.45	0.45	0.45
	106.25	0.511667	0.511667	0.511667	0.511667	0.511667	0.511667	0.441667	0.441667	0.441667	0.441667	0.441667	0.441667
	106.5	0.525333	0.525333	0.525333	0.525333	0.525333	0.525333	0.455333	0.455333	0.455333	0.455333	0.455333	0.455333
	106.75	0.521	0.521	0.521	0.521	0.521	0.521	0.451	0.451	0.451	0.451	0.451	0.451
	107	0.546667	0.546667	0.546667	0.546667	0.546667	0.546667	0.476667	0.476667	0.476667	0.476667	0.476667	0.476667
	107.25	0.537333	0.537333	0.537333	0.537333	0.537333	0.537333	0.467333	0.467333	0.467333	0.467333	0.467333	0.467333
	107.5	0.530333	0.530333	0.530333	0.530333	0.530333	0.530333	0.460333	0.460333	0.460333	0.460333	0.460333	0.460333
	107.75	0.544333	0.544333	0.544333	0.544333	0.544333	0.544333	0.474333	0.474333	0.474333	0.474333	0.474333	0.474333
	108	0.515333	0.515333	0.515333	0.515333	0.515333	0.515333	0.445333	0.445333	0.445333	0.445333	0.445333	0.445333
	108.25	0.518333	0.518333	0.518333	0.518333	0.518333	0.518333	0.448333	0.448333	0.448333	0.448333	0.448333	0.448333
	108.5	0.538	0.538	0.538	0.538	0.538	0.538	0.468	0.468	0.468	0.468	0.468	0.468
	108.75	0.544667	0.544667	0.544667	0.544667	0.544667	0.544667	0.474667	0.474667	0.474667	0.474667	0.474667	0.474667
	109	0.547667	0.547667	0.547667	0.547667	0.547667	0.547667	0.477667	0.477667	0.477667	0.477667	0.477667	0.477667
	109.25	0.526	0.526	0.526	0.526	0.526	0.526	0.456	0.456	0.456	0.456	0.456	0.456
	109.5	0.532	0.532	0.532	0.532	0.532	0.532	0.462	0.462	0.462	0.462	0.462	0.462
	109.75	0.527	0.527	0.527	0.527	0.527	0.527	0.457	0.457	0.457	0.457	0.457	0.457
	110	0.515667	0.515667	0.515667	0.515667	0.515667	0.515667	0.445667	0.445667	0.445667	0.445667	0.445667	0.445667
	110.25	0.518667	0.518667	0.518667	0.518667	0.518667	0.518667	0.448667	0.448667	0.448667	0.448667	0.448667	0.448667
	110.5	0.51	0.51	0.51	0.51	0.51	0.51	0.44	0.44	0.44	0.44	0.44	0.44
	110.75	0.51	0.51	0.51	0.51	0.51	0.51	0.44	0.44	0.44	0.44	0.44	0.44
	111	0.508333	0.508333	0.508333	0.508333	0.508333	0.508333	0.438333	0.438333	0.438333	0.438333	0.438333	0.438333
	111.25	0.518	0.518	0.518	0.518	0.518	0.518	0.448	0.448	0.448	0.448	0.448	0.448
	111.5	0.519333	0.519333	0.519333	0.519333	0.519333	0.519333	0.449333	0.449333	0.449333	0.449333	0.449333	0.449333
	111.75	0.539667	0.539667	0.539667	0.539667	0.539667	0.539667	0.469667	0.469667	0.469667	0.469667	0.469667	0.469667
	112	0.5	0.5	0.5	0.5	0.5	0.5	0.43	0.43	0.43	0.43	0.43	0.43
	112.25	0.538	0.538	0.538	0.538	0.538	0.538	0.468	0.468	0.468	0.468	0.468	0.468
	112.5	0.538333	0.538333	0.538333	0.538333	0.538333	0.538333	0.468333	0.468333	0.468333	0.468333	0.468333	0.468333
	112.75	0.519	0.519	0.519	0.519	0.519	0.519	0.449	0.449	0.449	0.449	0.449	0.449
	113	0.510667	0.510667	0.510667	0.510667	0.510667	0.510667	0.440667	0.440667	0.440667	0.440667	0.440667	0.440667
	113.25	0.542333	0.542333	0.542333	0.542333	0.542333	0.542333	0.472333	0.472333	0.472333	0.472333	0.472333	0.472333
	113.5	0.535667	0.535667	0.535667	0.535667	0.535667	0.535667	0.465667	0.465667	0.465667	0.465667	0.465667	0.465667
	113.75	0.538	0.538	0.538	0.538	0.538	0.538	0.468	0.468	0.468	0.468	0.468	0.468
	114	0.538667	0.538667	0.538667	0.538667	0.538667	0.538667	0.468667	0.468667	0.468667	0.468667	0.468667	0.468667
	114.25	0.513	0.513	0.513	0.513	0.513	0.513	0.443	0.443	0.443	0.443	0.443	0.443
	114.5	0.539	0.539	0.539	0.539	0.539	0.539	0.469	0.469	0.469	0.469	0.469	0.469
	114.75	0.525667	0.525667	0.525667	0.525667	0.525667	0.525667	0.455667	0.455667	0.455667	0.455667	0.455667	0.455667
	115	0.526	0.526	0.526	0.526	0.526	0.526	0.456	0.456	0.456	0.456	0.456	0.456
	115.25	0.515333	0.515333	0.515333	0.515333	0.515333	0.515333	0.445333	0.445333	0.445333	0.445333	0.445333	0.445333
	115.5	0.535	0.535	0.535	0.535	0.535	0.535	0.465	0.465	0.465	0.465	0.465	0.465
	115.75	0.520333	0.520333	0.520333	0.520333	0.520333	0.520333	0.450333	0.450333	0.450333	0.450333	0.450333	0.450333
	116	0.519667	0.519667	0.519667	0.519667	0.519667	0.519667	0.449667	0.449667	0.449667	0.449667	0.449667	0.449667
	116.25	0.526	0.526	0.526	0.526	0.526	0.526	0.456	0.456	0.456	0.456	0.456	0.456
	116.5	0.510333	0.510333	0.510333	0.510333	0.510333	0.510333	0.440333	0.440333	0.440333	0.440333	0.440333	0.440333
	116.75	0.527333	0.527333	0.527333	0.527333	0.527333	0.527333	0.457333	0.457333	0.457333	0.457333	0.457333	0.457333
	117	0.520667	0.520667	0.520667	0.520667	0.520667	0.520667	0.450667	0.450667	0.450667	0.450667	0.450667	0.450667
	117.25	0.537	0.537	0.537	0.537	0.537	0.537	0.467	0.467	0.467	0.467	0.467	0.467
	117.5	0.546333	0.546333	0.546333	0.546333	0.546333	0.546333	0.476333	0.476333	0.476333	0.476333	0.476333	0.476333
	117.75	0.513	0.513	0.513	0.513	0.513	0.513	0.443	0.443	0.443	0.443	0.443	0.443
	118	0.519333	0.519333	0.519333	0.519333	0.519333	0.519333	0.449333	0.449333	0.449333	0.449333	0.449333	0.449333
	118.25	0.539333	0.539333	0.539333	0.539333	0.539333	0.539333	0.469333	0.469333	0.469333	0.469333	0.469333	0.469333
	118.5	0.532	0.532	0.532	0.532	0.532	0.532	0.462	0.462	0.462	0.462	0.462	0.462
	118.75	0.512667	0.512667	0.512667	0.512667	0.512667	0.512667	0.442667	0.442667	0.442667	0.442667	0.442667	0.442667
	119	0.503667	0.503667	0.503667	0.503667	0.503667	0.503667	0.433667	0.433667	0.433667	0.433667	0.433667	0.433667
	119.25	0.525	0.525	0.525	0.525	0.525	0.525	0.455	0.455	0.455	0.455	0.455	0.455
	119.5	0.541	0.541	0.541	0.541	0.541	0.541	0.471	0.471	0.471	0.471	0.471	0.471
	119.75	0.536667	0.536667	0.536667	0.536667	0.536667	0.536667	0.466667	0.466667	0.466667	0.466667	0.466667	0.466667
	120	0.541667	0.541667	0.541667	0.541667	0.541667	0.541667	0.471667	0.471667	0.471667	0.471667	0.471667	0.471667
	120.25	0.540667	0.540667	0.540667	0.540667	0.540667	0.540667	0.470667	0.470667	0.470667	0.470667	0.470667	0.470667
	120.5	0.538667	0.538667	0.538667	0.538667	0.538667	0.538667	0.468667	0.468667	0.468667	0.468667	0.468667	0.468667
	120.75	0.524	0.524	0.524	0.524	0.524	0.524	0.454	0.454	0.454	0.454	0.454	0.454
	121	0.543667	0.543667	0.543667	0.543667	0.543667	0.543667	0.473667	0.473667	0.473667	0.473667	0.473667	0.473667
	121.25	0.545333	0.545333	0.545333	0.545333	0.545333	0.545333	0.475333	0.475333	0.475333	0.475333	0.475333	0.475333
	121.5	0.527	0.527	0.527	0.527	0.527	0.527	0.457	0.457	0.457	0.457	0.457	0.457
	121.75	0.525	0.525	0.525	0.525	0.525	0.525	0.455	0.455	0.455	0.455	0.455	0.455
	122	0.525333	0.525333	0.525333	0.525333	0.525333	0.525333	0.455333	0.455333	0.455333	0.455333	0.455333	0.455333
	122.25	0.522667	0.522667	0.522667	0.522667	0.522667	0.522667	0.452667	0.452667	0.452667	0.452667	0.452667	0.452667
	122.5	0.509	0.509	0.509	0.509	0.509	0.509	0.439	0.439	0.439	0.439	0.439	0.439
	122.75	0.507667	0.507667	0.507667	0.507667	0.507667	0.507667	0.437667	0.437667	0.437667	0.437667	0.437667	0.437667
	123	0.531333	0.531333	0.531333	0.531333	0.531333	0.531333	0.461333	0.461333	0.461333	0.461333	0.461333	0.461333
	123.25	0.546667	0.546667	0.546667	0.546667	0.546667	0.546667	0.476667	0.476667	0.476667	0.476667	0.476667	0.476667
	123.5	0.519667	0.519667	0.519667	0.519667	0.519667	0.519667	0.449667	0.449667	0.449667	0.449667	0.449667	0.449667
	123.75	0.536667	0.536667	0.536667	0.536667	0.536667	0.536667	0.466667	0.466667	0.466667	0.466667	0.466667	0.466667
	124	0.507333	0.507333	0.507333	0.507333	0.507333	0.507333	0.437333	0.437333	0.437333	0.437333	0.437333	0.437333
	124.25	0.529333	0.529333	0.529333	0.529333	0.529333	0.529333	0.459333	0.459333	0.459333	0.459333	0.459333	0.459333
	124.5	0.525	0.525	0.525	0.525	0.525	0.525	0.455	0.455	0.455	0.455	0.455	0.455
	124.75	0.515667	0.515667	0.515667	0.515667	0.515667	0.515667	0.445667	0.445667	0.445667	0.445667	0.445667	0.445667
	125	0.536	0.536	0.536	0.536	0.536	0.536	0.466	0.466	0.466	0.466	0.466	0.466
	125.25	0.541667	0.541667	0.541667	0.541667	0.541667	0.541667	0.471667	0.471667	0.471667	0.471667	0.471667	0.471667
	125.5	0.524667	0.524667	0.524667	0.524667	0.524667	0.524667	0.454667	0.454667	0.454667	0.454667	0.454667	0.454667
	125.75	0.532667	0.532667	0.532667	0.532667	0.532667	0.532667	0.462667	0.462667	0.462667	0.462667	0.462667	0.462667
	126	0.535667	0.535667	0.535667	0.535667	0.535667	0.535667	0.465667	0.465667	0.465667	0.465667	0.465667	0.465667
	126.25	0.535333	0.535333	0.535333	0.535333	0.535333	0.535333	0.465333	0.465333	0.465333	0.465333	0.465333	0.465333
	126.5	0.538	0.538	0.538	0.538	0.538	0.538	0.468	0.468	0.468	0.468	0.468	0.468
	126.75	0.531333	0.531333	0.531333	0.531333	0.531333	0.531333	0.461333	0.461333	0.461333	0.461333	0.461333	0.461333
	127	0.526333	0.526333	0.526333	0.526333	0.526333	0.526333	0.456333	0.456333	0.456333	0.456333	0.456333	0.456333
	127.25	0.522	0.522	0.522	0.522	0.522	0.522	0.452	0.452	0.452	0.452	0.452	0.452
	127.5	0.533	0.533	0.533	0.533	0.533	0.533	0.463	0.463	0.463	0.463	0.463	0.463
	127.75	0.516333	0.516333	0.516333	0.516333	0.516333	0.516333	0.446333	0.446333	0.446333	0.446333	0.446333	0.446333
	128	0.532667	0.532667	0.532667	0.532667	0.532667	0.532667	0.462667	0.462667	0.462667	0.462667	0.462667	0.462667
	128.25	0.519	0.519	0.519	0.519	0.519	0.519	0.449	0.449	0.449	0.449	0.449	0.449
	128.5	0.524	0.524	0.524	0.524	0.524	0.524	0.454	0.454	0.454	0.454	0.454	0.454
	128.75	0.490333	0.490333	0.490333	0.490333	0.490333	0.490333	0.420333	0.420333	0.420333	0.420333	0.420333	0.420333
	129	0.515	0.515	0.515	0.515	0.515	0.515	0.445	0.445	0.445	0.445	0.445	0.445
	129.25	0.510667	0.510667	0.510667	0.510667	0.510667	0.510667	0.440667	0.440667	0.440667	0.440667	0.440667	0.440667
	129.5	0.529333	0.529333	0.529333	0.529333	0.529333	0.529333	0.459333	0.459333	0.459333	0.459333	0.459333	0.459333
	129.75	0.510333	0.510333	0.510333	0.510333	0.510333	0.510333	0.440333	0.440333	0.440333	0.440333	0.440333	0.440333
	130	0.517333	0.517333	0.517333	0.517333	0.517333	0.517333	0.447333	0.447333	0.447333	0.447333	0.447333	0.447333
